# Supplementary material for: RNA m6A modification regulates L1 retrotransposons in human spermatogonial stem cell differentiation in vitro and in vivo
Source: Cell Mol Life Sci. 2024 Feb 16;81(1):92. doi: 10.1007/s00018-024-05119-0 (PMC10873452; doi:10.1007/s00018-024-05119-0)
Supplement: Supplementary file 10 — Supplementary file10 (CSV 1112 KB) [file 18_2024_5119_MOESM10_ESM.csv]

gene symbol	H1_1	H1_2	H1_M3_KO_1	H1_M3_KO_2	Y2_KO_1	Y2_KO_2	H1_day12_1	H1_day12_2	H1_M3_KO_day12_1	H1_M3_KO_day12_2	Y2_KO_d12_1	Y2_KO_d12_2
ZZZ3	763	799	564	569	1020	1135	744	949	670	786	1057	967
ZZEF1	380	409	416	361	386	400	556	652	561	608	525	444
ZYX	1692	1574	1656	1624	1092	1124	680	908	675	722	781	744
ZYG11B	150	216	241	245	310	323	192	208	154	147	216	217
ZYG11A	20	30	29	26	25	29	42	47	134	190	254	213
ZXDC	323	361	368	353	338	449	367	404	445	484	409	377
ZXDB	107	89	75	78	102	109	108	129	139	142	124	118
ZXDA	0	0	10	8	15	16	2	1	14	16	32	28
ZWINT	1728	1933	2361	2220	2607	2719	2331	2767	2319	2881	2989	2870
ZWILCH	527	516	472	480	570	595	283	294	326	394	429	432
ZW10	396	423	499	435	488	535	450	606	483	597	590	591
ZUP1	193	243	263	196	459	465	136	155	175	242	338	318
ZSWIM9	510	532	745	794	1521	1737	1007	1136	896	975	2019	1968
ZSWIM8-AS1	3	0	0	0	1	3	1	2	0	5	1	4
ZSWIM8	290	282	361	327	282	308	651	788	490	556	487	399
ZSWIM7	529	614	796	694	757	857	728	888	682	752	925	992
ZSWIM6	209	210	131	128	159	198	619	735	350	436	461	404
ZSWIM5	10	18	29	43	32	34	90	116	100	79	79	79
ZSWIM4	218	255	193	189	322	314	161	220	237	238	333	331
ZSWIM3	43	49	61	42	27	31	29	41	101	95	52	66
ZSWIM2	0	0	0	0	0	1	1	3	1	1	3	2
ZSWIM1	303	309	519	535	416	391	263	242	258	290	321	299
ZSCAN9	204	189	284	254	302	325	299	308	151	203	224	209
ZSCAN5C	0	0	0	0	0	0	0	0	1	1	0	0
ZSCAN5B	1	0	0	0	0	0	0	1	1	0	1	1
ZSCAN5A	74	79	114	116	78	97	111	144	105	106	97	99
ZSCAN4	0	0	0	0	2	1	0	0	0	0	1	2
ZSCAN32	271	280	329	289	335	314	182	197	197	221	240	246
ZSCAN31	62	84	70	64	116	120	61	114	81	76	59	77
ZSCAN30	137	186	145	133	261	247	325	389	278	292	391	306
ZSCAN29	684	791	1140	1049	1393	1611	1033	1214	1033	1208	1501	1477
ZSCAN26	107	99	117	122	166	218	282	292	219	219	216	242
ZSCAN25	264	285	316	356	320	381	483	600	670	677	470	448
ZSCAN23	76	113	106	104	142	117	160	184	124	133	207	145
ZSCAN22	45	29	60	43	26	35	78	110	83	115	79	68
ZSCAN21	182	188	335	357	283	310	172	249	270	332	303	298
ZSCAN20	97	98	163	140	129	142	207	263	181	208	183	215
ZSCAN2	582	705	852	828	1021	1147	159	236	563	582	736	660
ZSCAN18	200	233	316	249	210	277	442	573	458	418	450	463
ZSCAN16-AS1	20	19	39	31	16	33	32	21	28	33	33	31
ZSCAN16	43	50	70	56	115	130	130	143	191	229	211	178
ZSCAN12	410	413	497	426	519	570	764	843	694	764	896	710
ZSCAN10	3690	4121	5668	5131	4815	5372	299	251	2129	2546	2255	2175
ZSCAN1	11	5	35	21	14	11	72	63	74	75	31	29
ZRSR2	818	891	1011	981	1506	1621	711	770	968	1201	1289	1285
ZRANB3	136	139	202	152	256	293	249	296	311	383	364	316
ZRANB2	2898	3111	2903	2875	5243	5627	3109	3550	3187	3503	4180	3619
ZRANB1	270	268	276	282	484	521	298	323	234	287	588	553
ZPR1	1322	1401	1934	1750	2514	2776	898	1035	1175	1403	1737	1704
ZPLD2P	44	49	113	123	71	99	8	7	11	17	30	26
ZPLD1	0	0	0	0	0	0	3	10	0	0	0	0
ZPBP	1	0	0	0	1	0	3	0	0	0	0	0
ZP3P1	0	0	0	0	0	0	0	0	1	0	1	0
ZP3	8	11	16	14	14	15	2	5	9	4	8	10
ZP2	1	4	5	1	1	0	0	0	1	1	0	1
ZP1	0	0	4	4	1	2	1	0	1	1	5	2
ZNRF3-AS1	2	1	2	1	4	9	2	4	0	1	3	3
ZNRF3	409	462	641	512	311	308	627	806	514	627	278	293
ZNRF2	76	57	75	64	81	69	102	111	76	86	103	86
ZNRF1	190	205	325	273	273	292	223	245	263	311	294	312
ZNRD2	405	466	677	617	403	493	163	190	223	236	163	201
ZNRD1ASP	0	0	0	0	0	0	0	0	0	1	0	0
ZNNT1	18	12	25	18	51	42	19	22	21	21	36	44
ZNHIT6	1275	1380	1376	1528	2189	2635	1749	2000	1705	2126	2589	2371
ZNHIT3	0	0	1	0	0	0	0	0	0	1	1	0
ZNHIT2	73	100	218	201	78	46	51	86	131	149	52	49
ZNHIT1	400	529	537	535	544	566	463	500	469	605	664	755
ZNFX1	634	707	731	653	511	589	309	328	274	389	483	414
ZNF99	0	0	0	0	0	1	0	0	7	1	10	6
ZNF98	0	0	0	0	0	0	0	0	1	0	2	0
ZNF93	279	284	290	275	366	325	280	321	384	359	324	278
ZNF92	225	259	305	179	367	364	322	394	416	415	348	320
ZNF91	220	317	244	226	449	441	440	435	356	455	480	413
ZNF90	825	957	810	723	966	1071	304	386	831	946	1052	826
ZNF891	281	316	324	323	501	529	777	872	922	904	1788	1372
ZNF890P	6	4	6	4	9	10	6	13	16	16	13	25
ZNF888	97	111	139	135	182	200	74	100	102	106	142	131
ZNF880	2	2	6	4	208	177	42	50	36	34	247	227
ZNF879	23	26	23	32	40	35	118	139	109	103	93	118
ZNF878	12	11	7	3	12	10	15	7	10	27	30	23
ZNF876P	82	95	60	61	95	113	52	71	79	101	79	57
ZNF875	879	986	994	900	1462	1687	912	1086	1860	2130	2444	2503
ZNF865	199	171	242	244	135	135	299	345	248	280	237	184
ZNF862	19	11	15	18	23	29	93	133	72	50	93	79
ZNF860	74	100	54	48	74	87	17	17	34	43	81	76
ZNF853	108	113	250	286	202	229	127	154	276	309	269	240
ZNF852	146	173	174	162	238	275	247	270	165	277	432	370
ZNF850	90	81	92	103	91	119	117	132	176	196	195	197
ZNF85	2	1	2	0	1	0	4	0	1	2	2	1
ZNF849P	0	0	0	0	0	1	0	0	0	0	0	0
ZNF845	252	336	354	359	552	642	159	195	245	291	517	370
ZNF844	13	17	15	10	22	27	53	86	66	31	65	53
ZNF843	0	0	3	2	3	2	7	11	8	13	8	9
ZNF841	98	127	141	121	127	167	179	210	171	151	305	285
ZNF84-DT	0	0	0	0	0	0	1	0	0	0	1	1
ZNF84	846	896	1125	1008	1761	2016	1936	2295	2060	2291	3257	3072
ZNF839P1	1	0	0	0	0	0	0	0	0	1	2	0
ZNF839	72	84	120	112	150	168	180	246	206	268	206	249
ZNF837	18	23	59	41	60	47	27	38	46	46	31	20
ZNF836	24	49	41	38	52	53	81	82	80	123	187	162
ZNF835	0	0	0	0	9	8	0	0	2	7	29	31
ZNF831	0	4	1	3	0	1	3	1	1	0	2	0
ZNF830	538	629	863	961	1063	1194	761	870	978	1122	1029	1113
ZNF83	128	138	144	129	362	396	294	352	277	295	553	463
ZNF829	87	65	132	77	134	178	232	261	375	410	329	347
ZNF827	372	460	343	326	405	468	313	423	409	503	466	353
ZNF823	20	22	31	19	36	29	81	107	88	89	78	84
ZNF821	98	86	74	86	181	171	118	137	108	118	136	123
ZNF816-ZNF321P	1	1	0	0	2	3	0	0	0	0	0	2
ZNF816	44	42	73	57	85	99	51	82	56	97	109	81
ZNF814	174	157	230	262	288	304	187	244	318	401	390	340
ZNF813	207	226	237	241	287	295	212	230	247	283	342	382
ZNF81	85	111	131	103	115	131	123	132	129	129	131	102
ZNF808	41	68	58	45	90	102	103	95	113	132	255	207
ZNF806	0	1	1	0	2	5	5	1	1	1	3	6
ZNF805	44	61	81	81	66	69	105	112	120	126	101	81
ZNF804B	0	0	0	0	0	0	2	0	1	1	0	0
ZNF804A	4	0	0	0	0	0	5	7	3	4	0	0
ZNF800	51	30	15	19	24	20	110	105	71	88	44	36
ZNF80	0	0	2	0	0	0	2	0	0	0	0	0
ZNF8-ERVK3-1	7	5	5	1	1	8	6	8	1	3	7	3
ZNF8	93	89	129	102	76	74	100	110	105	143	66	80
ZNF799	4	6	11	12	3	6	28	23	24	30	28	26
ZNF793-AS1	7	3	3	4	15	12	13	11	6	6	4	5
ZNF793	84	97	111	120	201	202	214	278	333	296	401	381
ZNF792	65	65	55	87	53	59	47	55	68	45	66	44
ZNF791	287	302	310	264	402	448	303	405	366	444	733	638
ZNF790-AS1	5	3	8	7	0	11	9	20	32	31	34	26
ZNF790	72	65	74	94	78	95	88	93	87	117	146	130
ZNF79	65	63	80	90	66	75	136	169	165	163	118	154
ZNF789	58	69	128	131	78	93	116	151	145	159	181	148
ZNF787	739	854	1839	1669	1292	1345	676	766	1168	1506	1062	1035
ZNF786	279	285	335	358	302	311	384	440	460	520	540	543
ZNF785	48	65	70	73	82	100	110	96	72	99	94	94
ZNF784	72	67	127	111	102	98	107	110	119	104	83	90
ZNF783	74	76	147	118	116	121	218	252	305	249	247	206
ZNF782	59	68	54	50	106	106	113	105	111	134	164	155
ZNF781	2	0	0	0	0	1	27	33	15	21	35	28
ZNF780B	36	47	50	51	42	50	167	184	150	169	231	204
ZNF780A	37	32	25	23	38	44	132	162	133	126	144	123
ZNF778	332	321	543	551	446	470	504	609	716	814	811	760
ZNF777	581	586	1139	1117	774	870	1525	1850	1795	1831	1314	1359
ZNF776	106	154	143	109	184	165	222	251	230	255	239	190
ZNF775	173	175	339	300	253	296	89	116	113	131	182	182
ZNF774	30	26	34	22	22	28	53	71	87	94	121	101
ZNF773	24	41	38	44	53	71	61	69	69	64	79	75
ZNF772	42	66	44	71	83	76	112	131	111	113	119	82
ZNF771	64	37	130	103	149	150	96	120	85	78	193	138
ZNF770	531	625	774	738	586	589	404	513	940	1145	953	808
ZNF77	2	5	21	23	13	9	8	4	12	22	18	13
ZNF768	380	458	885	844	1191	1211	575	722	638	717	1192	1126
ZNF767P	86	106	102	121	148	162	224	297	243	332	222	226
ZNF766	451	578	671	630	1054	1102	517	591	670	695	1051	1045
ZNF765-ZNF761	474	532	567	498	821	854	266	320	388	443	742	677
ZNF765	116	115	145	127	139	137	136	130	192	206	290	259
ZNF764	56	91	61	78	40	34	185	168	108	151	71	72
ZNF763	3	2	0	3	8	1	10	8	1	0	13	9
ZNF76	225	249	244	227	242	281	527	691	466	481	290	324
ZNF75D	83	74	49	70	121	102	162	146	181	220	254	208
ZNF75A	195	194	258	211	320	325	438	563	374	388	462	468
ZNF750	1	1	1	0	0	0	81	74	23	35	0	2
ZNF749	106	136	201	177	133	121	55	98	153	143	138	105
ZNF747	10	16	19	22	19	12	43	50	56	30	30	39
ZNF746	193	236	369	261	295	324	269	328	236	215	294	276
ZNF740	521	578	662	676	877	988	1159	1379	873	1031	869	783
ZNF74	517	595	846	879	550	574	248	294	411	396	367	348
ZNF738	1020	1092	1061	1104	1231	1331	1006	1080	1041	978	1088	1009
ZNF737	163	162	275	229	207	234	197	217	216	275	373	342
ZNF736	0	0	0	0	1	1	0	1	4	7	0	0
ZNF732	272	346	300	280	340	402	166	211	311	259	298	242
ZNF730	66	96	75	64	148	117	118	146	96	107	101	77
ZNF729	0	0	0	0	0	0	0	0	0	2	0	1
ZNF728	0	0	0	0	0	0	2	1	12	12	20	13
ZNF727	0	0	0	0	0	0	0	0	3	0	0	0
ZNF726	0	0	0	0	1	0	0	0	0	1	6	2
ZNF724	79	91	108	110	81	89	119	147	111	168	116	87
ZNF723	0	0	0	0	0	0	0	1	3	2	6	4
ZNF721	418	535	521	442	1187	1245	456	469	680	792	810	707
ZNF718	115	151	148	108	137	145	176	169	155	153	125	122
ZNF717	1	0	0	0	0	0	0	0	0	1	0	0
ZNF714	343	370	410	405	469	553	397	444	411	462	348	313
ZNF713	28	34	39	41	44	50	54	70	32	46	45	36
ZNF711	513	555	403	389	879	1022	784	861	603	630	688	561
ZNF710-AS1	16	19	17	19	30	14	31	27	28	22	23	26
ZNF710	338	323	360	378	393	398	351	360	348	391	343	263
ZNF71	144	204	264	240	154	192	264	308	215	223	215	206
ZNF709	2	2	1	0	0	1	6	7	0	2	3	1
ZNF708	222	273	230	186	343	366	360	470	385	472	493	410
ZNF706	308	383	309	278	197	211	246	420	236	304	146	178
ZNF705G	0	0	0	0	0	0	0	0	0	0	1	0
ZNF705E	0	1	2	3	1	3	1	0	0	1	0	2
ZNF705D	5	0	0	0	0	1	0	0	0	2	1	0
ZNF704	82	91	78	84	121	126	339	418	183	193	184	164
ZNF703	17	14	13	22	13	7	294	321	67	62	61	53
ZNF702P	48	60	92	77	94	68	148	163	136	156	154	156
ZNF701	56	87	58	72	85	105	122	145	143	161	174	159
ZNF700	71	68	36	35	86	107	138	152	85	76	221	187
ZNF70	53	49	59	72	34	39	296	320	279	285	207	162
ZNF7	229	228	324	354	271	289	271	330	327	361	316	297
ZNF699	49	53	37	27	54	61	111	148	108	118	164	124
ZNF697	426	490	530	540	705	678	302	373	379	456	488	413
ZNF696	282	295	336	356	405	455	292	337	349	384	508	515
ZNF695	47	37	41	30	35	37	58	65	72	52	71	77
ZNF692	420	501	330	300	451	528	431	504	416	492	701	723
ZNF691	286	331	542	524	664	732	264	278	404	398	581	560
ZNF69	18	28	8	7	29	34	71	108	38	23	90	63
ZNF689	216	209	352	280	257	316	319	446	455	527	237	250
ZNF688	18	24	65	58	63	82	63	101	57	84	59	59
ZNF687-AS1	0	0	2	1	1	2	0	1	5	0	1	1
ZNF687	527	589	763	781	559	592	575	626	882	978	632	521
ZNF684	84	74	79	83	101	123	51	59	58	103	76	88
ZNF683	0	0	0	0	0	1	2	2	2	0	0	0
ZNF682	208	212	175	188	330	344	179	187	265	293	405	410
ZNF681	54	70	5	3	84	71	101	107	53	35	131	132
ZNF680	91	138	64	95	19	25	105	99	131	110	61	52
ZNF678	178	192	131	173	242	281	266	289	260	288	231	225
ZNF677	148	153	151	112	194	209	218	271	260	272	272	245
ZNF676	0	0	0	0	0	0	0	0	0	1	0	1
ZNF675	132	149	150	123	200	225	227	281	346	459	506	463
ZNF674-AS1	20	28	32	26	32	32	20	13	19	17	26	23
ZNF674	43	47	26	45	68	49	26	40	72	81	55	59
ZNF672	167	179	313	311	172	190	240	314	250	267	191	207
ZNF671	61	65	91	65	137	131	147	208	185	183	214	207
ZNF670-ZNF695	5	0	2	2	11	10	5	3	4	4	10	8
ZNF670	64	63	83	67	61	54	40	45	59	44	42	51
ZNF669	110	107	119	146	108	128	98	174	140	158	167	157
ZNF668	101	109	119	123	68	60	90	104	126	119	56	51
ZNF667-AS1	166	174	204	205	265	300	220	246	214	271	329	342
ZNF667	153	182	196	178	285	351	152	172	145	169	352	305
ZNF665	54	52	59	50	90	105	35	36	27	24	63	54
ZNF664-RFLNA	41	41	68	71	58	82	41	26	30	43	57	62
ZNF664	1761	1927	4140	4057	2477	2740	6167	7178	4883	5383	4901	4482
ZNF662	1	4	4	2	9	11	3	2	18	17	42	43
ZNF660	66	74	127	147	167	163	232	258	199	215	260	214
ZNF66	121	148	86	70	252	254	214	202	190	201	368	238
ZNF658	32	31	55	35	72	69	67	123	56	83	146	131
ZNF655	407	428	390	382	738	783	717	770	550	590	1045	834
ZNF654	83	118	80	53	125	98	137	184	162	149	207	168
ZNF653	66	52	105	111	98	93	167	181	114	139	145	168
ZNF652	283	287	419	404	379	378	393	494	429	471	390	345
ZNF649-AS1	0	2	0	2	0	0	0	0	6	4	3	2
ZNF649	484	498	507	486	724	782	822	1011	1228	1465	1362	1192
ZNF648	15	19	18	15	12	12	46	52	34	41	12	12
ZNF646	805	800	1361	1280	904	925	991	1144	1211	1366	922	866
ZNF644	638	653	668	586	960	1032	984	1169	1105	1127	1211	950
ZNF641	131	156	213	212	290	320	317	378	264	314	383	311
ZNF639	141	147	171	182	163	173	135	153	191	190	162	145
ZNF638	2317	2572	2060	1906	5136	5525	4105	4617	3834	4287	6757	6542
ZNF630	8	8	12	13	19	13	35	24	28	16	22	32
ZNF629	479	504	924	877	592	657	1216	1496	968	1092	781	893
ZNF628	68	77	116	108	74	39	114	125	129	135	65	59
ZNF627	121	120	215	169	237	242	220	278	217	279	223	206
ZNF626	58	54	76	79	90	101	53	74	74	67	120	145
ZNF625	4	2	1	3	3	3	3	5	7	4	9	8
ZNF624	24	16	33	9	28	32	61	53	33	35	45	44
ZNF623	36	38	58	38	50	54	63	59	49	48	67	67
ZNF622	1558	1655	2439	2388	2159	2370	1203	1381	1947	2177	1853	1861
ZNF621	175	202	264	252	240	263	401	481	481	533	380	355
ZNF620	90	127	121	122	136	169	127	165	155	195	147	159
ZNF619	62	58	117	124	135	143	87	114	123	157	146	129
ZNF618	880	967	1092	1105	1091	1132	1564	1886	937	1080	913	682
ZNF616	366	467	504	470	829	925	393	406	488	621	893	705
ZNF615	80	79	73	66	112	107	154	150	153	200	256	199
ZNF614	310	279	291	298	314	298	375	434	410	545	363	302
ZNF613	75	87	113	101	162	160	162	205	219	325	518	530
ZNF611	53	70	60	61	76	81	110	141	93	129	184	137
ZNF610	30	33	50	37	75	84	111	145	90	66	289	230
ZNF609	2403	2649	3175	3226	2823	3042	2832	3727	3152	3699	3311	2516
ZNF608	1775	1981	2270	2069	2044	2129	4898	5993	3435	3955	4361	3824
ZNF607	113	134	187	155	207	249	188	226	289	332	437	400
ZNF606	93	76	126	128	173	164	301	355	252	262	287	299
ZNF605	675	794	691	625	1171	1320	1299	1455	1225	1459	2377	2047
ZNF603P	0	0	0	0	0	0	1	0	3	0	2	2
ZNF600	47	84	86	77	111	107	130	171	311	407	692	704
ZNF599	7	9	29	21	16	17	49	62	29	39	35	25
ZNF598	1507	1648	1890	1787	1316	1352	981	1160	1225	1429	1195	1191
ZNF597	37	46	55	47	38	42	35	43	52	64	70	39
ZNF596	0	1	2	5	0	0	1	0	3	2	0	0
ZNF595	118	161	149	164	191	176	118	172	226	255	227	226
ZNF594	137	150	187	155	273	304	364	461	349	425	723	605
ZNF592	925	1089	1263	1243	962	971	1007	1171	964	1068	978	825
ZNF589	2457	2853	3025	2859	2971	3252	1198	1452	2512	2907	3434	3172
ZNF587B	323	340	375	378	367	354	285	360	425	472	506	455
ZNF587	106	99	120	85	97	79	139	112	92	104	78	81
ZNF586	144	139	162	146	197	233	121	179	242	260	342	277
ZNF585B	21	33	2	3	31	39	49	76	5	15	83	93
ZNF585A	25	21	8	20	32	32	53	56	45	48	60	64
ZNF584	24	26	61	53	37	34	91	120	81	114	78	72
ZNF583	12	16	37	43	34	35	51	46	69	68	66	73
ZNF582-AS1	30	20	45	40	34	55	45	61	62	63	81	75
ZNF582	28	27	26	32	27	27	43	61	72	55	35	27
ZNF581	243	323	381	305	176	203	208	268	367	393	349	435
ZNF580	173	136	252	214	177	182	559	595	577	592	515	506
ZNF579	131	148	230	237	165	136	205	255	256	255	180	203
ZNF578	41	39	15	15	105	120	67	94	204	181	433	411
ZNF577	182	175	186	127	327	340	430	429	480	534	945	792
ZNF576	61	77	115	114	100	87	79	70	88	95	60	75
ZNF575	4	3	5	4	1	2	1	8	5	10	5	7
ZNF574	653	791	1306	1141	926	993	596	698	682	747	650	596
ZNF573	22	27	24	25	21	34	26	39	48	48	55	27
ZNF572	2	0	5	8	23	28	2	5	38	62	95	69
ZNF571-AS1	5	9	10	12	14	12	12	18	14	11	22	13
ZNF571	24	48	45	50	49	43	44	45	70	74	89	84
ZNF570	83	87	118	131	129	118	159	174	193	251	242	236
ZNF57	0	0	0	0	0	0	0	0	3	0	1	0
ZNF569	81	118	113	86	148	163	110	116	150	211	167	218
ZNF568	49	53	122	104	90	73	126	126	181	275	221	194
ZNF567	158	211	270	215	287	293	325	284	320	340	378	374
ZNF566	62	58	63	62	120	120	73	104	121	124	131	114
ZNF565	9	16	17	27	15	29	34	33	56	45	55	46
ZNF564	20	15	15	21	13	8	22	45	27	32	16	22
ZNF563	7	10	8	10	10	11	8	15	17	31	54	53
ZNF562	60	46	66	45	48	50	50	63	66	71	89	71
ZNF561	413	444	519	479	443	433	417	506	604	761	549	496
ZNF560	0	1	2	8	14	17	17	10	53	61	294	247
ZNF559-ZNF177	0	5	0	2	5	5	6	5	3	3	10	11
ZNF559	45	32	29	23	27	48	91	117	104	121	111	119
ZNF558	0	0	0	0	1	0	3	7	27	30	20	16
ZNF557	42	34	63	42	67	56	93	97	95	89	100	93
ZNF555	1	0	0	0	0	2	0	0	3	14	16	21
ZNF554	30	24	45	32	64	55	79	74	62	76	125	114
ZNF552	99	124	134	139	173	211	102	124	132	196	226	171
ZNF551	305	294	392	382	343	427	242	315	365	435	405	376
ZNF550	191	159	204	184	291	309	236	319	272	305	394	405
ZNF549	136	196	182	191	195	203	267	322	264	286	363	351
ZNF548	40	48	40	59	78	83	133	139	103	109	116	124
ZNF547	7	10	10	2	6	4	17	27	26	25	26	17
ZNF546	13	8	14	12	25	38	40	21	37	40	69	34
ZNF544	243	242	309	296	396	436	305	285	366	373	504	462
ZNF543	37	37	53	58	56	54	98	113	61	93	64	66
ZNF542P	227	276	296	249	347	321	329	371	322	391	314	294
ZNF541	2	0	1	1	1	2	1	0	9	4	9	10
ZNF540	1	0	2	0	1	0	6	8	2	9	8	12
ZNF536	1	0	0	0	1	1	13	10	6	4	2	1
ZNF534	0	0	0	2	3	11	0	0	1	4	31	27
ZNF532	2345	2728	2616	2392	2381	2573	3311	4241	3386	3899	3423	2949
ZNF530	55	67	84	66	66	75	87	97	79	110	118	87
ZNF529-AS1	40	39	48	50	65	49	60	53	44	61	64	54
ZNF529	107	112	102	105	142	127	103	108	128	149	179	129
ZNF528-AS1	1	0	1	0	171	218	13	26	53	61	713	651
ZNF528	0	0	0	3	169	153	16	26	52	55	452	421
ZNF527	29	27	35	36	44	47	51	74	65	95	91	57
ZNF526	300	296	411	419	382	391	263	332	342	325	362	276
ZNF525	399	486	299	279	679	766	105	126	201	240	618	551
ZNF524	9	7	22	18	13	5	25	24	35	30	20	15
ZNF521	67	97	114	127	205	225	1434	1795	1144	1174	755	616
ZNF519	178	199	247	229	333	340	174	260	246	313	313	249
ZNF518B	164	177	196	212	196	230	872	1001	533	635	501	427
ZNF518A	411	506	397	320	947	1011	795	984	1008	1130	1356	1178
ZNF517	36	37	43	62	54	45	87	128	142	148	94	86
ZNF516-DT	1	3	6	2	2	3	12	10	14	17	7	5
ZNF516	241	234	208	218	255	286	1034	1331	951	1020	967	905
ZNF514	84	105	169	162	107	135	231	281	227	265	368	369
ZNF513	362	367	397	415	688	772	510	563	466	563	811	762
ZNF512B	483	522	638	559	392	502	615	723	763	836	594	524
ZNF512	360	373	478	470	462	441	436	507	528	471	321	304
ZNF511	94	95	140	114	75	74	101	104	125	134	70	99
ZNF510	136	144	222	195	198	251	181	232	224	291	222	209
ZNF507	577	648	782	787	1046	1116	797	983	1043	1189	1037	833
ZNF506	39	46	9	11	37	53	58	70	26	27	75	48
ZNF503-AS2	0	0	0	0	1	3	135	189	47	43	7	8
ZNF503-AS1	0	1	0	2	1	3	2	5	4	1	1	2
ZNF503	1	6	7	11	1	6	1120	1342	240	217	88	74
ZNF502	0	0	5	6	78	82	0	1	10	16	172	144
ZNF501	45	50	68	59	196	176	116	140	173	198	238	231
ZNF500	85	82	127	114	98	89	95	94	116	138	110	119
ZNF497	9	6	8	7	5	10	81	82	57	59	23	24
ZNF496	1321	1484	1784	1615	1237	1320	1172	1430	1595	1748	1767	1553
ZNF493	118	149	134	98	194	226	143	140	169	177	241	183
ZNF492	0	0	0	0	0	0	2	1	7	9	8	9
ZNF491	0	0	2	0	0	0	4	13	4	1	18	26
ZNF490	19	18	14	15	15	18	30	20	33	35	61	50
ZNF488	146	135	165	156	117	133	2	4	13	14	17	25
ZNF487	9	12	20	13	40	34	23	31	24	35	31	48
ZNF486	233	262	323	269	206	214	225	260	290	352	392	354
ZNF485	86	76	98	95	77	68	73	80	79	128	102	100
ZNF484	64	66	70	70	110	122	131	153	127	165	176	144
ZNF483	284	295	277	266	380	412	110	147	325	307	656	470
ZNF480	261	335	401	387	807	823	442	551	580	721	956	805
ZNF48	202	256	447	435	277	296	454	557	589	684	539	529
ZNF474	2	1	0	1	0	0	0	0	0	0	0	0
ZNF473	84	112	179	171	86	87	159	195	176	234	179	147
ZNF471	6	5	11	12	24	15	86	82	61	64	137	111
ZNF470	222	293	288	285	397	469	387	405	490	540	758	633
ZNF469	42	34	24	19	56	45	19	18	19	31	31	24
ZNF468	101	107	141	152	152	166	141	134	180	240	239	224
ZNF467	1	6	5	8	2	3	185	242	123	149	109	116
ZNF462	2030	2276	2338	2275	2245	2328	3218	3904	2590	2873	2376	1962
ZNF461	22	12	48	43	43	57	39	53	49	77	86	80
ZNF460-AS1	0	1	0	5	3	1	1	7	2	7	5	2
ZNF460	16	14	15	27	13	11	44	58	38	36	26	28
ZNF454	0	0	0	1	1	1	2	1	3	1	1	4
ZNF451	713	798	812	746	1045	1175	641	788	808	941	1009	767
ZNF45	184	191	286	271	203	277	306	296	300	362	287	300
ZNF449	120	89	123	114	237	234	140	143	165	138	267	274
ZNF446	16	8	24	22	25	21	98	98	75	86	59	64
ZNF445	670	774	953	913	918	1001	1520	1726	1318	1433	1610	1300
ZNF444	373	379	439	427	397	375	466	490	379	416	533	432
ZNF443	11	15	23	40	44	51	51	62	55	77	106	80
ZNF442	8	15	16	12	23	30	53	46	75	53	123	103
ZNF441	0	0	0	0	0	0	2	4	3	5	23	16
ZNF440	0	0	2	2	1	1	17	10	3	16	57	42
ZNF44	16	15	16	19	19	26	76	91	83	108	268	268
ZNF439	0	0	0	1	0	0	4	4	7	6	33	30
ZNF438	36	33	45	43	44	64	62	71	101	75	57	72
ZNF436-AS1	2	3	15	9	13	16	43	56	16	13	17	20
ZNF436	24	11	20	11	24	24	149	195	59	100	38	38
ZNF433-AS1	83	73	19	20	115	132	33	42	12	15	56	60
ZNF433	7	9	3	6	25	14	55	53	19	29	45	57
ZNF432	118	118	97	117	124	138	322	386	294	322	331	274
ZNF431	256	281	337	320	382	402	281	307	381	469	426	360
ZNF430	57	69	57	63	104	108	68	102	89	96	94	121
ZNF43	107	90	119	87	169	162	262	249	261	253	177	123
ZNF429	66	75	94	135	129	138	116	136	120	95	144	153
ZNF428	43	50	74	79	59	63	203	217	130	114	68	55
ZNF426-DT	7	12	21	20	21	17	3	9	10	16	6	10
ZNF426	168	174	225	216	340	359	234	298	310	294	469	431
ZNF425	82	113	211	197	234	254	246	267	270	355	249	259
ZNF423	1235	1286	1663	1682	1247	1352	2553	3054	2298	2272	1683	1622
ZNF420	32	34	59	49	52	55	62	78	112	100	134	138
ZNF419	56	72	89	82	167	161	168	199	172	169	286	249
ZNF418	183	212	224	232	331	282	318	336	311	336	318	300
ZNF417	71	103	102	77	162	137	146	217	179	213	223	166
ZNF416	43	38	74	62	49	54	95	90	92	101	108	85
ZNF415	137	136	188	152	239	245	132	171	156	158	219	209
ZNF414	179	205	246	286	151	157	185	240	167	175	99	92
ZNF410	33	35	17	20	43	45	35	38	18	11	31	21
ZNF41	55	82	113	93	147	159	146	174	141	167	214	205
ZNF408	168	127	307	272	214	221	164	207	283	330	227	220
ZNF407	164	193	175	166	184	200	224	330	190	214	204	205
ZNF404	11	12	25	28	34	52	21	19	37	48	69	68
ZNF402P	0	0	0	0	0	0	0	0	0	0	1	0
ZNF398	1203	1232	1049	914	1106	1148	595	764	1563	1746	1723	1651
ZNF397	775	866	1183	1084	1907	2036	708	786	808	896	1591	1449
ZNF396	20	22	29	25	37	47	72	69	44	44	44	72
ZNF395	264	278	327	276	499	539	429	456	561	547	1256	1252
ZNF394	372	383	535	524	488	519	330	437	468	475	592	595
ZNF391	128	109	103	92	138	107	160	148	172	175	165	122
ZNF385D-AS1	44	27	16	20	33	26	12	16	41	33	35	14
ZNF385D	20	20	29	17	21	25	21	16	17	13	22	21
ZNF385C	75	71	140	145	92	86	165	171	158	207	83	105
ZNF385B	25	28	42	43	17	24	115	135	55	47	37	37
ZNF385A	345	371	367	327	228	241	1139	1227	331	337	282	284
ZNF384	1349	1367	1456	1518	1695	1784	1673	2087	1540	1906	1898	1763
ZNF383	27	18	36	26	24	22	50	62	67	78	70	56
ZNF382	37	58	62	58	71	70	66	71	80	96	117	97
ZNF37CP	0	1	0	0	0	0	0	0	0	0	0	0
ZNF37BP	110	149	127	138	330	344	444	549	457	450	903	741
ZNF37A	202	210	299	225	387	384	572	686	638	758	1731	1438
ZNF367	77	111	108	107	107	134	301	386	219	231	186	176
ZNF366	0	0	0	0	0	0	12	8	12	3	2	2
ZNF365	1	3	7	5	0	1	0	2	12	4	1	1
ZNF362	547	570	723	750	643	653	1280	1321	830	808	538	430
ZNF358	73	75	129	102	45	43	169	186	143	149	78	73
ZNF354C	146	154	222	207	223	238	388	414	355	379	486	417
ZNF354B	80	83	93	96	114	113	136	159	146	181	213	202
ZNF354A	107	107	147	178	143	159	144	161	187	196	250	227
ZNF350-AS1	6	3	11	8	3	4	28	33	11	9	16	13
ZNF350	46	63	49	47	85	110	166	150	155	220	316	268
ZNF35	166	160	200	238	224	234	268	296	197	234	245	225
ZNF347	109	126	143	113	217	216	182	229	176	212	364	323
ZNF346	576	587	742	655	700	738	559	738	629	733	818	643
ZNF345	49	73	58	48	92	91	123	105	92	108	127	97
ZNF343	46	49	86	119	55	65	141	120	159	201	223	214
ZNF341-AS1	0	0	0	0	1	0	0	0	0	0	0	0
ZNF341	175	190	126	107	94	114	56	73	27	50	42	35
ZNF34	51	73	83	76	94	120	88	110	118	150	181	168
ZNF33B	291	338	177	158	558	653	583	717	422	435	786	759
ZNF33A	632	745	532	507	1111	1220	1137	1296	943	1039	1237	1176
ZNF337-AS1	24	38	29	25	56	64	63	88	51	67	112	95
ZNF337	34	53	50	47	50	50	68	75	61	69	81	58
ZNF335	539	565	529	523	458	492	525	602	502	521	513	452
ZNF334	229	249	236	223	440	479	394	373	362	443	525	521
ZNF333	61	49	34	33	61	62	48	78	43	43	80	70
ZNF331	850	917	895	803	1203	1324	999	1103	1174	1268	1399	1314
ZNF330	1924	2196	2413	2345	2906	3171	1167	1349	1436	1784	1926	1925
ZNF329	63	70	80	101	118	119	197	228	206	252	186	233
ZNF326	1769	1771	1826	1828	3162	3662	2159	2488	2168	2570	2577	2536
ZNF324B	32	23	30	32	29	33	54	61	65	69	60	56
ZNF324	35	52	54	42	39	30	125	149	137	185	106	96
ZNF322	129	125	145	123	142	147	183	207	160	159	153	151
ZNF321P	7	3	6	14	5	11	6	8	9	7	5	7
ZNF320	455	439	492	488	764	831	462	654	496	584	926	742
ZNF32-AS3	2	0	1	0	1	0	0	1	0	0	1	1
ZNF32-AS2	9	14	13	16	14	22	20	34	14	17	32	33
ZNF32-AS1	0	2	2	0	1	1	0	1	2	0	1	4
ZNF32	122	122	183	169	194	241	177	210	182	234	211	282
ZNF319	96	98	136	113	86	82	132	130	98	142	64	50
ZNF318	681	691	697	670	1074	1205	909	1052	938	1115	1986	1557
ZNF317	697	694	915	903	819	877	675	844	844	960	772	753
ZNF316	196	172	322	299	313	281	729	844	655	724	1241	1015
ZNF311	1	0	0	0	1	1	0	2	2	2	1	0
ZNF304	151	208	225	166	235	276	185	259	279	276	300	251
ZNF302	267	247	303	274	444	480	510	652	515	544	666	624
ZNF300	414	477	428	449	676	762	1134	1173	945	1043	984	859
ZNF30	60	71	80	82	90	122	94	105	103	125	128	118
ZNF3	512	596	743	789	799	945	642	778	772	1024	876	855
ZNF29P	0	0	1	0	0	1	0	0	0	0	0	0
ZNF296	68	78	109	90	91	74	22	27	196	183	151	110
ZNF295-AS1	1	1	2	5	3	0	5	3	4	7	0	4
ZNF292	518	660	585	424	1154	1239	1687	2047	1821	1903	1901	1503
ZNF287	48	40	118	88	67	74	102	170	106	130	122	95
ZNF286B	35	27	32	34	43	45	28	40	29	41	45	36
ZNF286A	177	182	155	181	176	182	167	191	176	229	203	215
ZNF285	32	26	29	35	61	43	44	33	33	38	60	73
ZNF284	11	8	13	6	4	3	14	29	23	21	29	23
ZNF283	74	49	39	43	108	117	116	138	128	120	190	181
ZNF282	600	705	1035	960	749	817	482	634	677	782	695	626
ZNF281	945	1100	1092	1167	1159	1218	614	825	898	1179	1021	855
ZNF280D	87	87	99	71	98	112	125	168	117	110	101	115
ZNF280C	154	183	133	134	157	188	142	156	119	106	136	112
ZNF280B	0	0	0	0	0	1	0	0	0	0	0	0
ZNF280A	0	0	0	0	1	0	0	0	0	0	0	0
ZNF28	158	145	221	204	269	321	168	188	242	346	450	428
ZNF277	217	306	336	274	564	589	344	353	576	632	979	958
ZNF276	80	77	111	84	98	104	251	254	204	281	224	231
ZNF274	328	349	461	421	377	420	743	886	706	765	905	885
ZNF273	160	171	198	211	267	279	166	172	257	309	332	301
ZNF271P	247	289	369	377	458	560	298	339	404	469	493	474
ZNF268	246	290	290	354	456	538	701	793	633	874	664	612
ZNF267	281	340	451	394	630	616	249	325	441	484	474	405
ZNF266	97	149	95	84	164	175	214	267	212	200	265	261
ZNF264	84	76	83	97	92	106	229	256	173	175	258	199
ZNF263	503	571	658	689	773	874	609	591	816	985	1183	1126
ZNF260	332	346	401	413	498	566	510	609	533	623	604	599
ZNF26	147	163	214	219	263	272	331	442	505	558	573	555
ZNF257	0	0	0	0	0	0	0	0	1	2	1	1
ZNF256	142	153	157	144	242	212	187	206	210	309	338	307
ZNF254	287	310	347	301	475	499	264	329	354	391	348	306
ZNF253	278	324	328	320	474	455	499	574	480	498	426	352
ZNF252P-AS1	8	10	16	16	6	5	7	17	19	17	23	22
ZNF252P	104	118	275	231	173	181	303	360	387	462	524	404
ZNF251	20	9	9	37	16	11	20	32	47	34	22	21
ZNF250	88	95	113	95	107	112	158	206	149	161	148	157
ZNF25	6	5	7	6	17	14	48	46	34	30	48	51
ZNF248	27	31	66	60	31	42	148	154	117	123	154	141
ZNF24	956	1016	1386	1370	1544	1519	982	1203	998	1156	1092	855
ZNF239	91	119	177	143	163	172	170	184	292	301	398	332
ZNF236-DT	2	3	5	0	2	2	11	17	10	11	6	4
ZNF236	336	395	356	298	404	397	643	661	545	516	408	391
ZNF235	32	35	46	31	31	32	142	160	128	170	152	140
ZNF234	149	161	193	176	248	300	203	245	273	282	449	358
ZNF233	15	24	33	32	42	42	49	73	61	84	93	79
ZNF232-AS1	20	15	27	17	13	13	12	14	10	21	9	6
ZNF232	490	462	793	793	497	547	831	918	1305	1528	939	1005
ZNF230	32	51	44	45	72	85	72	70	99	124	185	159
ZNF23	25	31	32	46	51	56	35	36	49	49	65	67
ZNF229	133	154	84	92	172	158	285	350	247	309	311	284
ZNF227	158	205	214	200	242	262	198	254	268	322	290	272
ZNF226	181	211	252	266	473	516	414	528	488	534	660	657
ZNF225	107	119	197	210	227	278	165	169	167	227	307	282
ZNF224	37	40	43	41	43	43	63	72	50	59	73	69
ZNF223	7	13	13	20	22	17	23	26	26	16	9	18
ZNF222	29	42	43	36	64	73	62	94	61	84	74	89
ZNF221	24	30	52	43	40	38	91	78	143	153	135	72
ZNF22-AS1	26	18	42	24	50	46	85	86	82	96	130	120
ZNF22	78	84	95	99	153	152	87	103	90	118	152	137
ZNF219	1797	2041	1727	1647	1840	1889	1784	2070	1547	1564	1402	1416
ZNF217	697	757	735	671	837	991	973	1231	1496	1674	1694	1452
ZNF215	153	193	157	178	190	218	101	126	192	200	237	216
ZNF214	17	31	40	30	34	49	149	147	99	138	130	120
ZNF213	122	139	147	129	138	120	159	182	119	118	100	92
ZNF212	419	438	575	466	551	549	490	464	464	447	575	578
ZNF211	165	180	203	217	252	240	235	289	286	354	376	358
ZNF208	0	0	0	0	0	1	0	0	18	25	24	18
ZNF207	1466	1664	1622	1535	1639	1696	1134	1299	1062	1162	1123	1060
ZNF205	456	477	779	721	557	650	417	539	623	721	676	680
ZNF202	462	473	1180	1025	996	1153	400	473	662	837	930	934
ZNF200	113	118	134	101	209	244	152	166	131	128	233	200
ZNF20	3	3	0	4	2	5	2	3	2	0	4	4
ZNF2	52	29	62	49	53	47	60	73	77	79	69	79
ZNF197-AS1	2	0	0	1	2	3	0	0	1	1	1	3
ZNF197	302	321	359	299	454	544	443	547	393	410	545	477
ZNF195	498	491	596	577	720	773	417	479	615	739	651	659
ZNF192P2	0	0	0	2	0	0	0	0	2	0	0	0
ZNF192P1	20	24	25	29	29	30	68	88	80	92	67	68
ZNF19	11	9	16	28	19	32	46	55	34	51	48	51
ZNF189	177	188	244	249	295	279	352	410	289	366	344	285
ZNF185	197	211	139	103	129	176	779	915	181	229	491	446
ZNF184	91	112	127	153	137	145	199	192	144	213	208	175
ZNF182	93	111	118	124	194	226	129	159	123	174	297	285
ZNF181	82	84	104	110	149	184	155	216	212	190	185	208
ZNF180	117	166	152	139	197	251	225	273	282	360	485	418
ZNF18	143	176	202	173	200	221	56	149	105	191	223	247
ZNF177	0	0	0	0	0	0	0	0	2	0	0	0
ZNF175	93	80	51	50	140	133	181	185	78	91	192	192
ZNF174	138	158	174	184	161	205	131	199	174	225	257	242
ZNF17	22	42	39	41	41	37	66	75	98	112	93	92
ZNF169	63	71	101	72	96	122	83	102	99	107	127	115
ZNF165	66	58	61	48	62	67	85	71	72	101	85	86
ZNF160	677	738	686	739	1753	1942	759	845	901	966	1905	1768
ZNF16	52	76	108	95	86	106	145	169	168	178	116	117
ZNF157	23	39	18	16	31	21	24	17	21	40	35	27
ZNF155	49	60	81	84	100	113	101	147	118	120	115	77
ZNF154	146	174	218	207	199	230	301	387	286	336	240	185
ZNF148	279	403	259	247	480	498	561	577	376	467	507	453
ZNF146	2669	3071	3725	3295	3990	4486	1723	1963	3087	3711	4071	3708
ZNF143	1009	994	930	817	1160	1230	455	563	407	572	605	606
ZNF142	469	524	588	658	548	557	469	585	528	536	433	362
ZNF141	274	306	295	281	317	360	329	387	371	417	464	394
ZNF140	47	65	87	75	69	46	74	121	98	96	54	55
ZNF14	34	26	46	39	66	54	97	95	94	141	106	123
ZNF138	135	165	129	89	141	120	158	241	173	206	340	264
ZNF136	59	59	65	64	103	97	127	140	93	118	112	118
ZNF135	127	140	123	120	141	182	516	678	360	440	422	357
ZNF134	656	677	917	820	1112	1170	641	869	896	1138	1121	1089
ZNF133	191	197	283	274	368	386	285	271	301	350	394	407
ZNF132	11	9	11	17	15	6	55	83	60	61	49	51
ZNF131	944	1082	1253	1189	1477	1676	929	1122	1032	1258	1203	1110
ZNF124	84	101	85	108	85	69	158	161	103	133	93	101
ZNF121	855	912	931	886	1032	1212	727	818	1124	1180	1624	1400
ZNF12	175	209	184	187	308	290	326	363	321	355	429	375
ZNF114	150	163	175	211	213	207	155	187	245	250	214	232
ZNF112	23	38	61	41	67	67	128	135	116	127	191	184
ZNF107	208	295	235	232	229	298	353	345	448	436	343	292
ZNF106	1834	2048	2106	2004	2380	2607	2057	2604	1865	2319	2810	2187
ZNF101P2	0	0	0	0	1	0	1	0	0	0	0	0
ZNF101	219	227	233	277	275	295	112	90	263	284	276	228
ZNF100	37	37	20	13	17	15	49	67	38	84	16	16
ZNF10	72	67	84	59	57	83	208	202	167	178	157	136
ZMYND8	3829	4126	4402	4232	4650	4900	3683	4213	4902	5832	6416	5603
ZMYND19	512	555	752	678	2026	2153	389	434	543	668	2320	2071
ZMYND15	7	13	6	12	8	10	4	3	26	21	27	34
ZMYND12	1	0	0	0	0	1	6	3	4	0	0	1
ZMYND11	532	536	665	620	812	833	1054	1326	842	940	707	599
ZMYND10	2	1	2	2	0	1	3	3	1	3	3	2
ZMYM6	25	29	37	48	60	42	43	51	52	53	76	59
ZMYM5	87	72	124	168	142	132	131	199	167	208	184	160
ZMYM4-AS1	0	2	0	1	0	0	1	0	0	2	1	1
ZMYM4	1394	1581	1440	1297	2076	2167	1617	2025	1421	1643	1922	1685
ZMYM3	1325	1361	1314	1277	1029	1054	1400	1747	1377	1502	1164	1075
ZMYM2	1183	1408	1339	1231	1540	1640	1489	1779	1786	1970	1699	1441
ZMYM1	146	158	144	179	260	259	128	163	126	147	292	305
ZMPSTE24	659	684	1089	1122	992	1186	621	685	1005	1263	1115	971
ZMIZ2	600	622	448	461	470	488	1189	1366	849	825	949	879
ZMIZ1-AS1	2	1	1	0	6	5	3	2	5	5	11	10
ZMIZ1	1261	1331	1403	1359	1155	1217	2232	2795	1821	1811	1411	1136
ZMAT5	74	86	121	108	93	103	119	164	113	136	80	89
ZMAT4	81	107	77	93	86	98	35	61	106	114	174	154
ZMAT3	111	125	100	104	87	77	141	162	127	159	331	254
ZMAT2	2466	2486	4384	4332	3338	3665	2713	3141	4236	4958	3220	3324
ZMAT1	27	56	71	63	169	199	380	429	295	326	295	265
ZKSCAN8	394	413	461	463	486	499	706	816	719	740	591	419
ZKSCAN7-AS1	1	5	0	0	3	3	5	1	0	3	6	2
ZKSCAN7	63	71	64	63	66	70	168	184	159	171	161	116
ZKSCAN5	300	319	512	494	408	453	406	420	487	628	518	514
ZKSCAN4	101	110	139	152	196	205	154	189	230	299	286	235
ZKSCAN3	128	117	190	198	213	240	110	159	129	156	228	216
ZKSCAN2	227	228	390	382	320	369	803	954	778	892	597	544
ZKSCAN1	828	910	853	745	1631	1802	1285	1575	846	950	1780	1500
ZIM2-AS1	0	0	0	0	0	0	1	0	1	2	9	5
ZIK1	249	256	391	355	271	288	338	360	391	500	362	352
ZIC5	782	847	1051	1008	814	917	1229	1559	928	1016	857	839
ZIC4	0	0	0	1	0	1	410	517	104	104	56	27
ZIC3	519	616	458	478	288	294	1237	1566	1597	1962	1243	1097
ZIC2	2514	2676	3459	3270	1526	1637	2791	3555	2441	2498	1894	1775
ZIC1	8	6	13	11	9	17	4915	5987	1458	1305	514	533
ZHX3	111	117	87	117	127	142	218	258	203	319	318	280
ZHX2	548	573	720	693	611	666	342	397	450	402	386	376
ZHX1-C8orf76	0	0	0	1	0	0	3	0	0	0	0	1
ZHX1	108	136	105	103	171	145	559	575	383	406	361	364
ZGRF1	329	488	339	308	684	709	400	429	584	616	1150	949
ZGPAT	284	448	406	495	452	517	275	319	300	334	435	403
ZGLP1	4	1	5	5	5	9	14	13	8	25	21	21
ZG16B	0	2	2	0	4	2	0	0	0	1	0	1
ZG16	0	0	0	0	1	0	8	0	0	2	1	1
ZFYVE9P1	1	0	0	0	0	0	1	0	0	1	0	2
ZFYVE9	354	384	499	455	614	647	462	620	732	870	852	779
ZFYVE28	73	61	35	50	27	22	13	26	42	47	101	72
ZFYVE27	218	224	302	258	261	292	253	327	259	318	367	382
ZFYVE26	387	412	447	479	420	466	443	583	547	588	526	454
ZFYVE21	498	562	625	618	407	398	399	448	484	504	365	394
ZFYVE19	324	367	336	339	499	555	309	373	325	344	323	345
ZFYVE16	206	255	180	179	288	311	486	549	301	364	365	309
ZFYVE1	91	125	186	132	122	164	138	169	180	200	212	198
ZFY	108	128	85	84	184	166	339	399	277	310	321	272
ZFX-AS1	1	0	0	0	0	2	0	0	0	0	1	0
ZFX	140	186	135	163	242	270	341	415	243	256	258	184
ZFR2	218	250	634	627	302	307	238	308	398	423	259	287
ZFR	2704	2743	2462	2270	2530	2909	2348	2612	1933	2275	1746	1468
ZFPM2	3	3	0	3	3	6	10	23	6	13	13	8
ZFPM1	46	41	68	55	39	43	98	135	75	62	90	79
ZFPL1	95	101	111	113	105	100	156	159	99	127	83	78
ZFP92	9	13	37	15	16	14	11	11	20	11	10	6
ZFP91P1	1	3	2	4	10	15	2	0	0	4	7	6
ZFP91	323	351	316	275	532	623	603	736	483	550	699	621
ZFP90	156	164	205	171	249	276	570	650	453	463	573	481
ZFP82	305	322	472	435	429	502	322	371	374	446	575	517
ZFP69B	145	138	101	88	172	208	293	318	297	383	242	178
ZFP69	55	67	134	118	131	165	116	131	123	151	176	151
ZFP64	415	433	499	539	552	570	529	587	498	625	441	385
ZFP62	602	730	608	543	1056	1148	818	864	608	677	991	897
ZFP57	0	0	0	0	0	0	0	0	0	1	0	0
ZFP42	4231	4526	7107	6832	6882	7508	2041	2174	3568	4019	4216	3892
ZFP41	181	194	379	359	242	238	276	267	338	392	303	320
ZFP37	33	25	44	53	49	53	94	118	85	133	73	80
ZFP36L2	375	389	437	396	244	275	858	881	397	472	489	483
ZFP36L1	3090	3490	4202	3912	2397	2322	4720	5540	4512	4569	3046	2807
ZFP36	147	151	103	107	48	41	75	113	63	69	44	39
ZFP30	29	44	47	45	68	55	172	232	127	142	154	120
ZFP3	5	1	40	29	44	32	63	55	387	370	875	676
ZFP28	41	32	45	46	64	52	105	112	105	108	145	119
ZFP2	2	3	3	4	12	6	27	20	20	13	29	25
ZFP14	119	146	160	157	229	270	184	204	159	184	300	308
ZFP1	99	96	127	118	133	137	205	220	196	215	151	130
ZFHX4-AS1	1	1	0	0	0	0	44	53	18	28	21	25
ZFHX4	31	36	32	38	30	35	3135	4001	2136	2237	1918	1287
ZFHX3	79	95	103	102	81	95	1683	1929	406	441	279	213
ZFHX2	295	274	450	433	372	375	604	781	382	433	541	498
ZFC3H1	1760	2057	1554	1370	2420	2542	1494	1728	1587	1727	2222	1629
ZFAT	177	137	218	213	186	223	236	302	184	203	232	189
ZFAS1	206	182	243	233	143	180	109	135	154	147	155	134
ZFAND6	819	940	755	711	897	1044	577	645	511	599	887	868
ZFAND5	750	741	768	768	637	705	885	1117	859	922	675	638
ZFAND4	81	96	104	92	138	137	83	99	113	111	202	192
ZFAND3	376	412	485	475	327	322	1190	1310	958	1010	631	565
ZFAND2B	77	112	90	105	105	117	140	157	94	106	82	129
ZFAND2A-DT	9	10	12	13	21	26	64	65	31	58	64	41
ZFAND2A	37	64	96	85	55	60	69	82	124	114	48	58
ZFAND1	300	310	296	288	347	381	318	385	387	425	338	338
ZER1	214	274	329	287	314	311	323	386	268	303	309	331
ZEB2-AS1	0	0	0	0	0	0	0	1	4	7	3	1
ZEB2	14	11	14	18	11	31	2944	3519	2155	2742	2342	1981
ZEB1-AS1	3	8	9	8	7	8	20	30	13	15	20	15
ZEB1	3	6	5	6	20	12	752	876	558	675	722	590
ZDHHC9	366	410	477	395	309	359	373	494	489	445	378	373
ZDHHC8	343	372	553	521	165	155	338	458	438	470	366	320
ZDHHC7	615	643	964	888	824	871	576	669	701	661	782	730
ZDHHC6	320	303	372	382	406	397	351	468	363	400	407	413
ZDHHC5	912	1019	1123	1111	971	1038	787	893	1061	1213	1047	1011
ZDHHC4P1	0	0	0	0	0	0	0	0	0	0	0	1
ZDHHC4	42	48	89	55	91	113	48	64	128	122	155	123
ZDHHC3	816	858	1242	1339	870	793	704	918	1015	1183	1082	914
ZDHHC24	47	41	71	62	54	57	74	83	44	74	80	54
ZDHHC23	178	189	248	212	325	316	68	64	181	215	290	270
ZDHHC22	712	685	851	761	998	1043	28	50	129	145	148	183
ZDHHC21	95	113	103	89	291	319	305	363	224	243	451	427
ZDHHC20P1	0	0	0	0	0	0	0	0	1	1	0	0
ZDHHC20	389	404	412	412	637	659	399	442	376	432	613	512
ZDHHC2	128	176	163	140	127	157	171	206	140	158	167	155
ZDHHC19	27	19	46	35	16	15	7	4	23	25	32	26
ZDHHC18	255	254	352	292	205	212	224	305	298	275	235	243
ZDHHC17	390	445	368	316	490	534	521	590	500	509	614	578
ZDHHC16	454	484	700	716	651	740	499	677	552	654	617	632
ZDHHC15	51	40	53	35	59	53	102	121	97	128	137	126
ZDHHC14	93	85	74	80	105	98	231	296	217	225	289	252
ZDHHC13	244	216	221	233	201	241	158	162	124	143	135	127
ZDHHC12	156	156	237	208	96	114	140	169	177	196	99	121
ZDHHC11B	97	121	66	102	189	212	217	238	210	287	1119	1032
ZDHHC11	117	109	159	160	175	202	251	284	329	379	762	724
ZDHHC1	16	11	15	21	12	14	69	95	44	42	37	34
ZDBF2	249	312	207	206	323	317	1230	1523	1052	1166	1317	1004
ZCWPW2	2	0	1	0	4	1	1	5	2	2	5	2
ZCWPW1	13	18	33	31	41	34	32	53	51	55	81	49
ZCRB1	1700	1827	1698	1702	1826	2231	1813	2121	1415	1589	1744	1942
ZCCHC9	914	1073	1218	1175	1506	1678	1172	1295	1150	1389	1858	1768
ZCCHC8	387	411	514	437	514	557	688	770	809	992	760	755
ZCCHC7	608	729	722	744	863	928	587	706	862	1036	899	828
ZCCHC4	176	192	176	179	282	310	201	212	191	210	315	280
ZCCHC3	896	949	1505	1650	2598	2834	883	1049	1023	1284	1459	1395
ZCCHC24	121	112	195	169	119	140	201	278	231	191	255	219
ZCCHC2	203	193	221	204	229	241	140	213	204	200	339	315
ZCCHC18	53	58	65	85	74	76	144	160	88	120	90	89
ZCCHC17	1928	1988	2563	2461	2760	3111	1249	1485	1499	1833	1944	2132
ZCCHC14	494	534	632	621	418	437	516	554	513	518	523	466
ZCCHC13	1	0	0	0	0	0	0	0	0	0	0	0
ZCCHC12	3	8	25	22	5	9	41	65	25	12	27	19
ZCCHC10	375	425	487	490	452	484	303	317	393	548	428	427
ZC4H2	533	532	415	371	556	544	528	619	467	575	555	522
ZC3HC1	241	284	347	329	265	317	224	209	229	301	198	206
ZC3HAV1L	31	46	49	46	37	44	58	84	69	58	68	47
ZC3HAV1	1095	1141	999	975	1060	1113	326	361	332	372	547	476
ZC3H8	258	232	272	260	391	468	582	685	675	728	684	708
ZC3H7B	2483	2674	3589	3410	3176	3392	2273	2875	3134	3342	3128	2819
ZC3H7A	809	879	731	688	986	1070	911	1101	751	842	1021	940
ZC3H6	102	88	71	75	186	208	298	399	220	213	301	235
ZC3H4	1366	1536	2021	1921	2264	2349	2258	2749	2366	2785	3265	2704
ZC3H3	219	244	355	221	116	147	122	139	146	184	85	76
ZC3H18	4445	4886	5383	5284	5868	6181	3878	4618	4137	4543	5060	4946
ZC3H15	4442	4664	4818	4800	7946	8681	3637	4192	4059	4732	5484	5284
ZC3H14	1581	1652	1645	1554	2100	2204	1716	1919	1469	1717	2008	1882
ZC3H13	7990	9719	9805	8317	21997	24274	12038	13242	10090	13053	16233	14090
ZC3H12D	1	1	4	3	3	4	4	9	6	3	11	6
ZC3H12C	25	32	40	27	17	27	161	178	128	123	77	47
ZC3H12B	45	30	31	43	33	33	134	175	113	96	88	77
ZC3H12A	89	128	130	135	78	80	26	38	47	60	64	44
ZC3H11B	27	26	27	14	54	90	31	38	38	34	82	67
ZC3H11A	3	5	2	0	1	0	5	6	4	2	4	3
ZC3H10	186	192	172	163	221	236	255	291	236	281	266	225
ZC2HC1C	20	32	58	69	56	64	34	31	48	45	66	58
ZC2HC1A	63	63	58	53	71	89	146	162	65	120	105	113
ZBTB8OS	774	771	932	892	1475	1773	658	676	828	1040	2023	2038
ZBTB8B	54	48	68	54	64	67	30	46	36	57	79	69
ZBTB8A	47	48	69	70	82	87	71	77	70	82	63	55
ZBTB7C	8	9	13	7	6	4	49	78	33	39	20	22
ZBTB7B	205	249	204	230	199	219	386	464	324	319	297	311
ZBTB7A	491	443	569	573	528	545	406	512	378	401	439	484
ZBTB6	85	91	124	130	138	153	110	114	140	178	183	184
ZBTB5	194	218	165	198	181	189	287	366	243	334	249	216
ZBTB49	40	59	58	69	83	72	73	83	69	108	84	77
ZBTB48	157	159	296	273	228	227	258	311	262	283	325	367
ZBTB47	43	63	92	82	61	86	243	287	168	169	174	136
ZBTB46	511	541	695	647	514	465	273	262	381	388	541	520
ZBTB45	244	300	325	332	228	222	294	402	297	324	197	190
ZBTB44-DT	3	1	3	7	1	2	1	4	2	3	8	2
ZBTB44	851	935	572	556	597	709	402	465	478	557	703	643
ZBTB43	235	306	355	344	474	504	321	442	355	435	576	421
ZBTB42	18	40	42	41	27	22	31	40	52	55	72	85
ZBTB41	88	104	99	78	148	156	132	135	94	120	174	125
ZBTB40	809	837	953	833	736	750	1143	1285	982	1135	977	835
ZBTB4	149	170	277	258	211	200	566	548	403	473	526	502
ZBTB39	892	966	1371	1276	1037	1089	975	1211	1347	1521	1199	1006
ZBTB38	192	244	294	263	264	274	382	417	213	291	188	124
ZBTB37	218	259	258	266	279	328	288	392	311	375	346	274
ZBTB34	237	275	309	331	296	313	357	448	242	306	307	229
ZBTB33	134	167	179	188	217	245	260	247	218	238	197	163
ZBTB32	6	16	33	14	19	29	13	23	12	17	19	9
ZBTB3	181	184	132	136	109	123	71	74	145	148	161	173
ZBTB26	80	82	69	62	86	85	100	128	80	104	96	89
ZBTB25	77	95	132	132	138	133	84	88	133	138	191	193
ZBTB24	455	458	656	630	818	817	353	450	493	606	770	673
ZBTB21	209	260	310	323	267	281	345	401	525	641	583	549
ZBTB20	11	19	10	5	16	15	30	39	15	20	18	25
ZBTB2	215	203	281	269	211	212	268	362	423	475	269	290
ZBTB18	267	237	231	228	310	338	590	659	441	524	551	442
ZBTB17	830	922	1214	1134	1007	1099	998	1177	1038	1216	1034	1168
ZBTB16	3	15	25	22	34	25	1380	1635	1337	1201	758	600
ZBTB14	291	310	402	338	608	606	318	395	413	437	485	459
ZBTB12	0	0	0	0	0	0	0	0	0	0	1	0
ZBTB11-AS1	5	0	6	6	6	11	10	19	19	10	20	12
ZBTB11	344	329	376	320	441	496	357	390	455	581	600	482
ZBTB10	235	230	231	216	441	469	801	864	612	608	881	771
ZBTB1	440	479	449	435	917	941	818	919	747	849	1013	964
ZBP1	0	0	0	0	0	0	3	2	0	0	1	0
ZBED9	9	11	11	8	11	14	37	32	25	22	22	14
ZBED8	29	25	31	41	46	43	50	65	35	50	54	65
ZBED6CL	199	193	18	21	95	96	228	339	42	42	162	164
ZBED6	28	48	37	21	14	14	45	40	27	33	12	8
ZBED5-AS1	2	3	6	9	11	9	24	34	12	10	13	17
ZBED5	326	381	311	298	377	412	535	616	492	460	336	348
ZBED4	811	947	997	996	743	798	891	1178	710	746	796	744
ZBED3-AS1	18	25	19	17	23	37	157	154	166	157	92	88
ZBED3	66	61	65	54	131	133	334	378	317	310	90	72
ZBED2	0	1	0	0	0	3	16	15	0	0	0	0
ZBED1	21	12	26	17	49	67	22	29	15	32	67	58
ZBBX	2	15	9	10	26	29	61	62	37	41	54	59
ZAR1L	3	1	3	1	6	5	2	3	5	1	3	3
ZAR1	2	1	0	1	0	0	1	0	1	2	3	3
ZAP70	2	1	4	1	8	6	18	24	5	2	5	3
ZAN	7	5	6	4	3	0	3	1	4	1	1	4
ZADH2	47	50	41	15	91	61	154	207	86	99	99	94
ZACN	0	0	2	2	1	1	0	3	1	0	0	0
YY2	2	4	3	0	6	6	24	23	17	26	28	29
YY1AP1	781	777	988	974	1082	1102	542	699	969	1148	1033	974
YY1	2296	2416	2919	2870	2763	2914	1743	2139	1978	2214	2362	2036
YWHAZ	5501	6064	6127	5916	8911	9751	6640	7849	4187	4978	7193	6837
YWHAQP7	0	0	0	0	0	0	0	0	0	1	0	1
YWHAQP5	0	0	0	0	0	0	0	0	0	1	0	0
YWHAQ	3868	4154	3844	3929	4649	4763	2816	3113	1670	2113	2276	2193
YWHAH	1595	1476	2517	2465	3745	3802	1018	1350	1183	1172	2444	2200
YWHAG	6988	7438	12686	12104	10672	11517	4612	5335	7258	8340	8227	7614
YWHAE	353	1022	351	336	892	1150	873	329	595	701	809	843
YWHAB	6490	6852	6883	6813	7270	7911	3815	4464	3500	3789	4902	4682
YTHDF3-AS1	5	11	16	14	7	3	7	9	15	19	6	7
YTHDF3	1091	1235	1398	1221	1896	2091	1039	1290	1037	1292	1505	1228
YTHDF2	969	1071	1449	1396	782	828	862	976	1208	1326	711	675
YTHDF1P1	0	0	0	0	0	1	0	0	0	0	0	0
YTHDF1	823	906	1269	1196	1303	1411	729	860	937	1065	1301	1192
YTHDC2	379	461	559	492	639	686	353	455	424	482	570	462
YTHDC1	928	1883	754	643	433	453	1152	2795	1542	3041	420	424
YRDC	75	76	110	74	91	93	59	57	97	100	70	86
YPEL5P2	0	0	0	0	0	0	0	0	1	0	0	0
YPEL5	251	227	236	194	359	395	465	513	334	403	472	439
YPEL4	42	32	41	47	110	144	317	411	194	238	211	206
YPEL3	101	103	87	111	91	82	106	103	69	71	114	95
YPEL2	46	42	68	69	45	38	128	171	82	107	64	66
YPEL1	28	26	23	19	83	58	53	65	39	31	51	46
YOD1	135	153	202	164	177	170	124	163	181	207	172	151
YME1L1	1402	1490	1550	1531	2153	2353	1254	1400	1154	1407	1863	1661
YLPM1	4269	4627	6544	6142	9591	10290	6022	7228	5467	5826	8478	7625
YKT6	1384	1378	1643	1523	1740	1766	1106	1418	1199	1443	1659	1663
YJU2	679	814	1028	961	998	1132	523	646	699	878	567	558
YJEFN3	193	231	197	186	510	561	785	960	758	853	4211	3978
YIPF7	0	0	0	0	0	0	1	0	0	0	2	0
YIPF6	219	203	222	195	260	328	267	287	284	286	357	355
YIPF5	380	349	391	360	733	827	460	496	351	437	900	877
YIPF4	312	298	245	237	391	421	405	450	394	431	592	499
YIPF3	728	734	833	701	807	862	934	1187	1051	998	803	849
YIPF2	424	476	414	408	301	320	424	404	388	460	285	269
YIPF1	139	168	162	191	195	192	170	184	185	223	141	178
YIF1B	273	330	288	298	186	214	251	293	345	341	306	286
YIF1A	350	431	377	405	293	329	252	278	290	334	301	243
YES1	1389	1521	1234	1267	2232	2480	1150	1305	980	1224	2032	1664
YEATS4	673	732	724	767	631	643	761	930	900	958	588	537
YEATS2	2072	2203	2251	2082	2415	2616	1708	2000	1746	1796	2756	2647
YDJC	236	227	386	337	154	157	162	179	219	215	77	110
YBX3	10095	9914	10313	9995	12863	13111	4504	5582	6354	6494	8025	7971
YBX2	131	163	314	318	342	333	248	345	361	330	843	715
YBX1P9	0	0	0	0	0	0	0	4	0	0	0	0
YBX1P4	1	0	2	0	2	0	1	2	0	1	0	3
YBX1	70079	70588	78013	75082	75986	82524	42263	49811	46158	55448	60420	63522
YBEY	166	180	215	219	172	197	187	198	217	281	119	128
YARS2	328	329	373	387	370	417	164	185	231	248	227	220
YARS1	3865	4157	3726	3536	4516	4874	2796	3397	4203	4877	2504	2264
YAP1P3	0	0	0	0	0	0	1	1	0	0	0	0
YAP1P1	0	0	0	0	2	1	0	0	0	1	1	0
YAP1	1134	1151	1187	1090	1613	1671	2941	3542	2188	2392	2430	2097
YAF2	28	30	35	30	18	18	293	380	198	226	122	128
YAE1	328	363	482	496	277	330	310	328	290	355	212	206
XYLT2	1260	1428	2323	2471	2018	2119	617	687	1027	1127	1092	1074
XYLT1	364	385	406	399	326	360	261	305	230	202	246	239
XYLB	53	50	51	48	74	63	155	140	125	124	183	143
XXYLT1-AS2	0	1	0	0	0	0	0	0	0	0	1	0
XXYLT1-AS1	1	0	1	0	1	0	2	2	3	3	1	0
XXYLT1	241	249	310	328	417	468	396	500	310	425	322	352
XRRA1	54	54	90	83	98	93	86	119	89	103	80	70
XRN2	4815	4981	4895	4662	5620	6043	3557	4131	2843	3325	4198	3791
XRN1	244	272	210	223	291	330	411	460	338	339	445	323
XRCC6P2	7	8	10	6	15	23	2	5	4	7	8	17
XRCC6	14253	15132	17349	16425	20263	23320	8117	9227	8093	9196	12612	12080
XRCC5	9357	9852	9659	8987	9078	9715	6282	7335	5379	6343	6118	6054
XRCC4	107	117	121	92	246	252	155	185	149	181	236	259
XRCC3	153	202	226	222	189	210	210	253	237	225	217	194
XRCC2	709	684	730	688	1079	1177	698	850	872	1099	1228	1007
XRCC1	765	849	798	700	1025	1071	1244	1540	1113	1084	1197	1289
XPR1	688	761	662	720	1125	1194	1371	1673	1000	1077	1609	1385
XPOTP1	6	2	10	8	35	63	9	21	10	15	42	27
XPOT	3309	3670	3298	3280	5240	5405	4064	4681	4948	5405	3986	3664
XPO7	1899	2124	2198	2040	2016	2093	1354	1702	1336	1551	1418	1317
XPO6	1241	1274	1572	1330	1063	1171	706	767	842	880	869	838
XPO5	1103	1142	1390	1181	1096	1211	790	959	1018	1068	1068	1070
XPO4	528	549	659	637	603	649	453	563	734	790	715	531
XPO1	3847	4100	3596	3419	4332	4562	2966	3399	3031	3627	4521	3973
XPNPEP3	125	104	172	172	96	99	129	152	165	180	144	132
XPNPEP2	4	2	4	2	12	8	9	8	8	10	3	6
XPNPEP1	407	413	377	350	393	386	652	822	640	704	673	742
XPC	1330	1397	2100	2029	2216	2528	1471	1640	1681	1837	2304	2022
XPA	143	159	227	253	334	351	538	690	561	605	505	464
XKRX	6	4	18	18	7	7	17	13	12	14	22	24
XKR9	0	0	0	1	1	2	0	0	0	5	0	1
XKR8	153	157	211	206	145	128	112	105	166	166	87	110
XKR7	40	30	83	62	72	68	162	175	88	74	134	120
XKR6	41	74	76	76	77	79	62	61	74	75	83	68
XKR5	29	32	25	24	38	35	136	146	117	124	62	40
XKR4	4	9	3	12	13	12	11	22	7	6	26	24
XKR3	0	2	1	0	0	0	0	0	0	0	0	0
XK	10	4	22	22	11	13	22	30	35	29	29	22
XIST	0	1	0	0	6	6	9	21	0	1	6	3
XIRP2	8	11	2	7	22	14	12	19	26	22	69	68
XIRP1	1	0	0	0	0	0	0	4	0	0	1	0
XIAPP3	0	0	0	0	1	0	0	1	0	4	4	1
XIAP	314	373	317	288	474	479	294	448	293	373	518	399
XGY2	6	7	20	13	27	27	1	1	1	0	8	6
XDH	24	27	17	26	29	33	81	85	75	75	72	46
XCR1	0	1	1	0	3	4	11	6	0	1	0	0
XCL2	7	5	6	9	4	5	1	15	9	7	13	15
XCL1	8	14	3	5	7	6	36	40	17	17	18	15
XBP1	2497	2742	2021	2230	3856	4011	3601	4360	4369	5130	2481	2228
XAGE3	0	0	0	0	0	0	0	0	0	0	2	0
XAGE2	6	10	2	3	12	8	76	67	4	6	11	8
XAF1	0	1	1	0	3	2	1	1	2	2	1	2
XAB2	1380	1578	1581	1446	1121	1249	782	969	972	991	853	910
WWTR1-AS1	1	3	13	8	11	7	1	4	3	2	3	3
WWTR1	254	237	182	172	234	248	308	422	276	339	340	315
WWP2	1111	1272	1206	1056	1190	1330	815	1080	572	659	821	820
WWP1	634	607	620	658	602	628	434	481	583	651	738	688
WWOX	165	179	219	288	154	153	469	508	341	428	400	314
WWC3	538	587	498	505	410	438	904	1112	629	655	989	856
WWC2-AS2	29	32	7	13	26	20	43	61	33	45	49	42
WWC2	2198	2539	1917	1759	3177	3493	1583	1886	1672	1829	3115	2736
WWC1	1207	1343	1426	1381	1523	1616	1397	1766	1158	1450	1052	1073
WTIP	89	66	80	88	127	130	154	207	59	71	129	125
WTAPP1	10	6	7	5	6	3	9	20	29	25	14	5
WTAP	1014	1050	1962	2034	1889	1921	1310	1586	1593	1899	1597	1571
WT1-AS	0	0	0	0	0	0	0	0	0	0	0	1
WT1	5	0	0	1	1	0	0	0	1	0	1	0
WSCD2	46	40	72	64	51	71	307	430	72	90	135	122
WSCD1	721	732	1169	1055	765	807	1967	2312	2146	2294	2573	2334
WSB2	549	678	580	517	805	812	260	273	207	213	449	326
WSB1	1162	1282	1088	1017	1643	1652	3422	3844	2870	2736	4056	4297
WRNIP1	508	487	506	481	592	586	749	927	773	867	1070	1064
WRN	888	970	791	797	1053	1126	785	948	804	886	944	696
WRBP1	0	0	0	1	0	0	0	0	0	0	0	0
WRAP73	266	295	291	262	183	205	199	222	228	259	267	272
WRAP53	203	222	224	209	160	203	103	136	122	148	154	99
WNT9B	0	1	3	0	0	0	0	3	0	2	1	0
WNT9A	11	16	27	25	26	28	99	132	61	55	50	53
WNT8B	3	8	10	13	5	7	1221	1466	633	675	250	217
WNT8A	1	3	2	2	3	4	59	85	20	29	49	51
WNT7B	3	5	11	3	3	7	263	321	337	348	80	95
WNT7A	0	0	0	0	0	0	4	4	3	12	12	7
WNT6	0	0	0	0	1	0	40	54	2	3	7	7
WNT5B	46	52	58	56	77	84	736	826	640	678	304	295
WNT5A	48	53	37	41	14	28	160	187	108	102	78	57
WNT4	5	11	19	18	12	9	1053	1481	840	989	466	437
WNT3A	0	5	3	3	1	0	486	543	98	155	67	62
WNT2B	29	27	24	27	30	29	381	444	79	67	44	46
WNT2	0	0	0	0	0	0	6	3	0	0	1	0
WNT16	1	3	3	0	0	1	7	6	2	3	8	14
WNT11	2	3	6	2	3	4	16	17	14	11	25	26
WNT10B	3	2	1	4	5	3	56	60	42	63	32	25
WNT10A	0	0	0	0	0	0	7	9	1	0	1	0
WNT1	0	1	0	1	0	1	271	330	105	58	16	18
WNK4	9	18	37	38	17	13	4	5	28	25	13	17
WNK3	363	421	434	421	428	445	354	473	383	431	500	374
WNK2	1615	1802	2034	1897	1439	1500	944	1148	1256	1197	1404	1233
WNK1	5070	5659	5507	5254	6281	6779	7718	9551	6391	6918	8119	6481
WLS	47	44	62	52	49	51	9185	10691	4516	5287	3449	3231
WIZ	639	641	810	706	553	576	808	1006	868	970	598	513
WIPI2	569	664	733	714	748	759	652	717	639	676	844	818
WIPI1	100	103	122	129	99	109	129	131	165	180	136	114
WIPF3	474	491	485	463	449	451	278	338	507	479	475	523
WIPF2	837	883	1034	987	1015	988	963	1246	923	1081	1278	1048
WIPF1	99	97	120	103	68	78	258	352	177	182	158	129
WIF1	61	101	113	111	38	37	28	30	26	23	35	43
WHSC1L2P	2	3	3	7	1	1	1	3	3	0	2	1
WHRN	84	129	102	81	103	95	383	426	312	287	417	335
WHAMM	129	127	162	156	239	278	182	193	142	180	223	236
WFS1	504	699	924	821	421	469	535	622	563	689	450	409
WFIKKN2	0	0	9	0	1	0	1	3	0	1	1	3
WFIKKN1	51	72	90	76	44	42	179	194	67	69	27	26
WFDC8	6	2	6	5	2	3	2	0	4	2	0	8
WFDC6	3	3	0	2	4	3	0	0	2	0	1	1
WFDC3	2	2	4	4	6	3	6	2	3	4	1	4
WFDC21P	0	3	2	3	1	2	0	1	2	0	2	3
WFDC2	293	338	703	714	175	179	419	376	742	760	558	544
WFDC13	1	0	0	0	2	2	0	1	0	2	3	2
WFDC12	0	0	0	0	0	2	0	0	0	1	0	0
WFDC10B	0	1	1	0	0	0	0	0	3	0	1	0
WFDC10A	2	0	1	1	0	3	0	0	0	0	0	0
WFDC1	10	8	9	9	7	3	1	2	10	5	1	5
WEE1	536	536	498	498	632	728	609	733	526	534	874	804
WDTC1	288	318	461	404	358	345	1275	1562	1017	1049	1143	1047
WDSUB1	36	32	48	46	55	42	62	69	88	140	97	102
WDR97	1	1	2	0	0	2	4	5	3	3	5	13
WDR93	0	0	1	0	0	2	17	23	10	13	8	10
WDR92	23	26	38	40	64	59	38	33	39	52	83	76
WDR91	184	228	237	181	168	202	152	199	152	248	157	160
WDR90	82	78	116	84	69	82	168	205	181	150	120	120
WDR89	235	201	247	221	316	360	149	148	184	198	290	311
WDR88	3	5	6	4	1	11	6	8	8	10	7	4
WDR87BP	32	38	35	46	58	49	71	76	102	140	112	98
WDR87	0	0	0	3	2	1	0	3	1	0	2	3
WDR86-AS1	25	14	71	27	48	73	38	35	43	47	62	70
WDR86	29	42	41	56	48	34	66	61	43	35	24	23
WDR83	114	148	183	182	133	164	105	126	143	154	135	160
WDR82	1271	1350	1337	1270	1984	2150	1158	1369	1124	1225	1721	1752
WDR81	29	26	92	66	20	18	52	52	87	77	49	64
WDR77	268	352	407	416	401	414	199	225	289	311	370	324
WDR76	210	254	236	190	237	258	318	357	235	253	202	201
WDR75	822	827	997	948	1368	1350	433	468	637	676	821	802
WDR74	1104	1264	1402	1310	1111	1184	512	565	965	1088	778	744
WDR73	50	70	80	65	122	143	111	123	146	145	173	177
WDR72	116	107	136	153	145	147	532	597	483	601	535	527
WDR70	1017	1196	1011	1030	1497	1648	1336	1518	1181	1361	1577	1499
WDR7	180	217	316	284	235	278	297	396	255	315	270	193
WDR64	0	0	2	0	0	1	1	0	3	1	0	0
WDR62	1271	1444	1608	1441	1074	1136	711	781	917	1017	841	817
WDR61	249	231	258	256	273	295	195	242	233	245	276	269
WDR6	1411	1510	1866	1791	2012	2193	2063	2377	2060	2297	2141	2043
WDR5B-DT	3	7	15	7	7	7	10	7	6	7	12	8
WDR5B	14	17	18	24	21	22	40	59	59	55	36	38
WDR59	700	768	780	682	725	836	611	702	719	787	776	777
WDR55	234	249	458	397	380	381	192	257	375	433	462	474
WDR54	102	116	166	147	177	179	355	427	348	362	515	475
WDR53	101	103	247	199	228	260	88	139	221	195	231	195
WDR5	889	895	1023	1000	951	1044	481	562	569	607	752	647
WDR49	5	2	4	1	5	7	7	14	2	2	1	4
WDR48	468	519	442	431	639	759	557	611	451	461	574	588
WDR47	107	104	86	88	99	90	134	132	120	123	230	225
WDR46	51	67	57	69	64	72	39	50	63	57	75	76
WDR45B	780	871	1279	1148	717	741	631	683	1016	932	667	627
WDR45	59	58	42	50	40	54	74	99	50	68	32	33
WDR44	285	292	296	252	282	332	264	310	429	413	637	585
WDR43	4868	5480	5812	5660	5818	6460	2786	3271	4756	5803	4419	4029
WDR41	367	389	429	366	522	538	504	627	512	577	615	575
WDR4	485	557	492	528	307	333	229	253	293	287	186	162
WDR38	0	1	3	2	4	5	0	2	1	0	0	0
WDR37	117	137	107	126	98	109	134	150	146	158	151	141
WDR36	413	442	408	405	426	442	270	351	367	369	354	294
WDR35	477	498	530	471	708	677	578	633	528	603	782	655
WDR33	2613	2727	3663	3603	3952	4467	1795	2121	2050	2338	2295	2338
WDR31	1	5	3	13	6	11	84	86	38	53	43	40
WDR3	2032	2109	2365	2332	2720	3164	904	1031	1254	1529	1609	1550
WDR27	393	390	363	337	420	477	390	487	588	620	549	417
WDR26	846	931	869	858	1128	1210	681	877	749	836	1153	969
WDR25	54	72	51	79	77	92	78	93	138	156	105	131
WDR24	101	96	236	214	54	61	135	163	167	208	95	84
WDR20	272	296	318	278	325	318	277	338	353	366	400	348
WDR19	210	223	277	289	305	327	672	755	585	648	640	586
WDR18	827	880	921	935	669	720	671	741	812	950	755	729
WDR17	46	51	34	21	55	49	61	110	47	66	70	43
WDR13	86	105	96	99	144	141	289	299	172	213	188	196
WDR12	1372	1461	1445	1341	1452	1547	649	800	754	963	1098	1093
WDR11-AS1	6	7	3	4	3	9	14	25	11	8	21	24
WDR11	437	500	485	459	756	882	683	811	591	664	1092	1046
WDR1	4236	4635	5324	4931	5360	5723	2795	3309	2794	3111	5845	5767
WDPCP	76	93	107	90	72	67	109	110	130	141	151	110
WDHD1	1537	1695	1658	1661	2189	2374	1178	1437	2749	3335	3358	3107
WDFY4	0	0	0	0	0	1	1	1	0	0	1	0
WDFY3-AS2	31	41	43	29	35	27	35	67	53	53	44	26
WDFY3	525	700	638	561	706	756	659	884	537	626	626	479
WDFY2	376	438	400	403	464	485	507	526	391	392	537	520
WDFY1	473	492	503	527	617	625	348	399	358	427	507	432
WDCP	243	268	368	326	341	349	137	153	151	204	232	208
WBP4	831	927	854	823	1079	1237	994	1058	883	1049	904	892
WBP2NL	0	0	0	1	0	0	0	0	0	2	0	1
WBP2	950	1028	1630	1470	780	918	653	740	965	899	637	615
WBP11P1	1	1	1	1	9	5	1	0	0	2	2	1
WBP11	8492	8934	11343	10966	11172	13307	5016	5958	6517	7372	7044	7034
WBP1	49	72	101	103	132	108	130	155	127	145	138	109
WASL	932	1031	787	747	864	1029	899	1027	1486	1839	1720	1450
WASIR2	4	3	2	0	0	2	0	3	1	3	3	2
WASIR1	0	0	0	0	0	0	0	1	0	0	0	0
WASHC5	395	454	483	456	330	427	383	440	347	372	336	312
WASHC4	605	664	477	438	737	826	744	876	792	1037	1365	1240
WASHC3	35	40	50	41	103	113	189	203	160	146	226	267
WASHC2C	1157	1208	1662	1470	1892	2068	1810	2063	2152	2556	2971	2681
WASHC2A	1454	1576	2315	2359	2461	2697	2002	2698	2504	3153	3266	3116
WASHC1	102	107	109	96	104	108	133	138	138	164	131	159
WASH9P	97	62	73	205	120	133	88	92	151	124	155	169
WASH8P	80	27	33	17	83	40	43	53	93	83	101	36
WASH7P	41	37	55	37	56	92	67	87	68	69	96	90
WASH6P	10	17	52	11	49	37	8	10	8	23	15	62
WASH5P	122	153	143	183	165	177	194	195	154	243	223	213
WASH2P	125	150	188	130	364	418	218	195	160	186	199	226
WASF3	271	324	343	372	289	306	710	878	708	742	811	590
WASF2	1579	1764	1605	1517	1567	1653	1485	1719	1118	1258	1423	1204
WASF1P1	0	0	0	0	0	0	0	1	0	0	1	0
WASF1	587	648	606	572	503	481	1394	1655	858	970	822	737
WAS	16	7	23	22	25	26	24	19	12	17	9	11
WARS2-AS1	95	114	175	123	157	166	342	397	274	299	206	198
WARS2	106	117	149	119	100	84	132	125	105	131	114	98
WARS1	1926	2077	1520	1479	1409	1516	2239	2670	3656	3910	1653	1623
WAPL	1648	1746	2132	2069	2324	2528	1474	1823	1940	2201	2062	1704
WAKMAR2	2	4	0	1	2	2	5	6	3	12	9	1
WAC	2167	2367	2336	2271	3750	3943	2317	2795	2057	2565	3507	2957
VXN	0	0	1	0	0	0	0	0	0	0	0	0
VWFP1	0	0	0	0	0	0	0	0	1	1	0	0
VWF	37	26	32	44	27	37	112	128	134	147	114	105
VWDE	229	249	129	153	419	420	84	96	118	151	361	297
VWCE	96	101	96	84	84	72	111	99	163	160	108	131
VWC2L-IT1	0	0	0	0	0	0	0	0	3	0	1	0
VWC2L	0	1	0	0	0	0	0	0	0	0	1	0
VWC2	27	39	54	41	35	35	4	4	6	5	34	26
VWA8-AS1	0	0	2	2	3	2	1	4	2	2	1	0
VWA8	312	376	293	328	462	488	400	444	394	460	564	435
VWA7	0	0	1	0	1	0	0	0	0	0	0	1
VWA5B2	3	2	4	6	3	2	5	2	11	14	21	23
VWA5B1	36	33	44	43	22	22	10	27	10	8	11	8
VWA5A	401	525	568	586	471	462	155	203	171	216	197	211
VWA3B	0	0	0	2	0	2	1	3	2	2	2	1
VWA3A	0	0	0	0	2	1	19	20	6	6	7	7
VWA2	49	43	43	53	45	60	31	46	28	34	24	29
VWA1	223	266	399	358	223	183	234	260	199	237	303	295
VTRNA1-3	1	0	0	0	0	1	0	0	0	0	0	1
VTRNA1-1	0	0	0	1	0	0	1	0	0	0	0	0
VTN	1	1	3	3	4	0	32	31	4	4	5	6
VTI1BP4	0	0	0	0	0	1	0	0	0	0	0	0
VTI1B	1501	1589	2380	2333	1741	1873	1457	1709	2016	2205	1890	2015
VTI1A	189	146	204	192	187	223	284	285	332	385	319	296
VTCN1	0	0	1	0	0	1	53	39	3	0	0	4
VTA1	1419	1446	1705	1569	1685	1855	843	1049	899	1242	1454	1265
VSX2	13	10	12	6	9	12	0	0	2	12	10	6
VSX1	0	2	0	0	1	0	1	0	1	5	2	5
VSTM5	8	7	13	3	16	1	18	23	5	4	0	1
VSTM4	31	37	55	61	48	68	31	52	26	48	42	46
VSTM2L	14	20	32	32	11	15	365	476	160	127	181	140
VSTM2B	10	10	30	24	17	24	39	57	140	171	175	161
VSTM2A-OT1	0	1	2	0	0	0	0	0	0	0	0	3
VSTM2A	18	19	12	11	15	25	3	4	34	20	54	30
VSTM1	1	0	0	0	0	1	0	1	0	0	0	0
VSNL1	4304	4310	4058	3833	6578	7209	428	520	682	837	2405	2371
VSIR	2	2	10	7	1	4	7	5	2	1	1	3
VSIG8	0	0	0	0	0	0	0	0	0	0	0	1
VSIG2	4	3	0	3	0	3	7	21	5	6	8	2
VSIG10L2	0	1	0	0	3	0	12	3	0	4	3	5
VSIG10L	132	148	110	77	111	135	141	136	81	85	95	106
VSIG10	907	934	980	962	1294	1508	289	448	1144	1412	2309	2146
VSIG1	22	26	62	45	37	50	8	9	9	12	11	12
VRTN	1941	2158	3152	2992	3068	3165	317	324	1068	1211	1136	1206
VRK3	298	288	354	331	253	279	266	375	292	315	309	300
VRK2	336	392	287	315	607	603	360	496	248	297	506	415
VRK1	1202	1111	1114	980	1510	1608	811	921	823	1042	1127	1186
VPS9D1-AS1	29	38	79	66	38	31	78	121	61	113	68	73
VPS9D1	34	23	38	29	22	33	139	130	83	79	80	72
VPS8	349	395	596	570	612	703	518	665	617	722	812	664
VPS72	3632	3831	4466	4388	5801	6528	2553	2941	2730	3048	2944	3058
VPS54	281	274	292	314	481	568	334	422	349	384	552	452
VPS53	450	492	584	494	530	613	638	767	631	733	803	772
VPS52	9	0	5	2	0	0	1	22	21	2	2	4
VPS51	624	749	802	731	867	856	627	779	800	853	691	631
VPS50	70	65	69	85	154	167	169	202	150	211	174	194
VPS4B	489	582	636	655	603	678	796	863	768	929	829	769
VPS4A	867	907	1219	1244	1037	1137	916	1122	1150	1335	962	872
VPS45	211	235	233	219	228	306	297	266	211	265	207	213
VPS41	504	489	658	709	893	968	928	1149	932	1083	1776	1500
VPS39	813	870	1242	1170	1032	1084	1396	1645	1346	1329	1132	1076
VPS37D	24	22	48	32	48	53	54	34	38	55	77	78
VPS37C	410	416	417	382	490	520	535	603	457	519	445	414
VPS37B	326	379	728	752	325	358	725	656	887	971	534	456
VPS37A	379	362	375	350	413	487	335	399	365	413	481	503
VPS36	206	217	269	261	327	377	544	647	481	607	505	444
VPS35P1	0	1	2	1	0	2	1	2	1	0	0	1
VPS35L	415	434	385	363	355	362	521	572	503	516	449	442
VPS35	965	981	994	958	1382	1524	1298	1373	1063	1120	1285	1219
VPS33B-DT	7	1	2	2	6	4	6	4	2	3	2	0
VPS33B	13	21	21	15	16	9	20	20	12	17	7	10
VPS33A	79	100	153	176	193	168	128	163	193	162	167	181
VPS29	228	218	260	234	320	364	211	282	321	342	404	402
VPS28	128	128	123	113	174	152	315	367	227	246	256	241
VPS26C	549	587	600	585	572	628	389	463	473	467	532	517
VPS26B	516	544	569	484	553	600	431	462	517	510	603	539
VPS26A	409	456	435	373	687	697	552	643	530	622	925	851
VPS25	554	638	1134	1067	632	684	489	668	865	1046	521	527
VPS18	451	515	1113	1085	853	902	503	590	699	818	741	809
VPS16	353	391	578	495	391	411	704	855	692	833	797	862
VPS13D	638	709	709	753	835	897	563	679	689	763	904	789
VPS13C	273	352	311	271	466	501	850	1072	680	774	1063	794
VPS13B-DT	31	30	88	103	50	77	67	84	72	64	72	52
VPS13B	140	151	148	137	148	183	452	522	354	437	378	263
VPS13A	475	592	471	392	1028	1087	924	1098	1028	1112	1907	1474
VPS11	250	278	341	349	248	266	548	615	656	907	574	490
VPREB3	0	0	1	1	2	1	3	1	0	1	0	3
VOPP1	630	669	795	727	993	1064	321	417	575	661	936	1004
VNN2	0	0	0	0	0	1	0	0	0	0	0	1
VN2R10P	0	0	1	0	0	0	0	0	0	0	0	0
VN1R99P	0	0	0	0	1	0	0	0	0	0	1	0
VN1R83P	0	1	0	0	0	1	3	0	2	2	0	4
VN1R80P	0	0	0	0	0	0	0	0	0	0	0	1
VN1R67P	2	0	0	0	0	0	0	0	0	0	0	0
VN1R51P	3	8	8	5	8	3	0	2	13	6	14	10
VN1R5	1	0	0	0	1	0	1	4	1	0	2	1
VN1R25P	1	0	0	0	0	0	0	0	0	0	0	0
VN1R20P	0	0	0	0	1	0	0	0	0	1	1	0
VN1R2	0	0	0	0	0	0	0	0	0	1	0	0
VN1R12P	0	0	0	0	1	1	1	1	0	0	0	0
VN1R110P	0	0	0	0	0	0	0	2	0	0	0	1
VN1R108P	0	0	0	0	0	0	1	0	0	0	0	0
VN1R107P	0	0	1	1	0	0	0	0	0	3	1	0
VN1R103P	1	3	0	5	6	4	2	5	2	2	5	4
VN1R1	3	2	4	1	8	7	15	7	5	16	13	20
VMP1	648	653	1110	976	992	1130	577	636	881	1033	1034	986
VMO1	4	1	0	0	5	4	0	1	2	4	4	6
VMAC	2	2	4	8	3	1	35	35	26	36	11	12
VMA21	241	222	282	300	185	194	245	292	228	235	199	233
VLDLR-AS1	25	30	17	15	21	21	26	22	44	46	61	42
VLDLR	535	608	475	419	557	560	367	394	750	843	787	753
VKORC1L1	517	504	654	528	705	787	365	396	461	417	589	532
VKORC1	9	7	7	6	10	8	10	9	5	5	7	10
VIT	5	2	3	7	2	5	260	213	2	9	6	6
VIRMA	1062	1107	1327	1366	1483	1661	1069	1283	1277	1477	1393	1112
VIPR2	24	12	25	35	11	12	24	33	69	66	19	16
VIPR1	38	42	49	43	28	29	22	19	35	26	59	49
VIPAS39	239	284	280	272	393	436	357	435	393	457	483	425
VIP	0	0	0	0	0	1	0	0	0	1	1	0
VIM-AS1	0	0	0	1	0	7	5	7	2	6	8	6
VIM	206	237	143	115	143	141	2460	2801	1304	1381	1191	1264
VILL	34	46	48	62	50	51	49	44	56	56	37	51
VIL1	81	82	97	93	98	108	9	5	0	3	18	20
VHLL	0	0	0	0	0	0	0	0	1	1	0	0
VHL	623	627	746	720	1030	1025	859	965	1207	1469	1382	1301
VGLL4	218	239	206	190	213	216	585	762	436	468	364	304
VGLL3	46	47	65	70	27	31	158	179	155	193	214	227
VGLL2	4	1	3	2	0	1	9	10	5	3	8	2
VGLL1	0	0	1	0	0	0	89	66	2	4	2	2
VGF	288	327	475	457	579	618	391	504	508	667	1172	1290
VEZTP1	0	2	1	0	2	1	2	3	5	0	0	1
VEZT	700	729	717	671	811	833	1279	1570	1054	1429	972	856
VEZF1	820	775	1275	1159	1156	1173	1441	1710	1663	1836	1581	1347
VEPH1	64	78	63	39	75	67	48	55	69	96	58	66
VENTXP1	0	0	0	0	0	0	0	0	0	0	0	1
VENTX	108	127	68	70	74	85	45	48	197	246	286	300
VEGFD	2	0	1	1	1	0	8	13	2	1	0	3
VEGFC	8	11	21	15	21	21	32	37	30	20	19	30
VEGFB	173	176	268	242	164	197	362	509	384	464	527	555
VEGFA	854	949	589	509	968	1075	2854	3605	3910	4108	4203	3957
VDR	21	25	12	15	13	14	8	18	11	6	11	8
VDAC3	918	985	1121	1083	1454	1577	804	1026	762	858	1492	1544
VDAC2	1464	1582	1505	1389	1570	1625	856	1091	1193	1295	1512	1548
VDAC1P13	4	0	0	0	0	1	1	1	6	3	6	6
VDAC1P11	0	0	1	0	0	0	0	3	0	0	0	0
VDAC1	3035	3265	3341	3089	4063	4240	1439	1782	1312	1510	2237	2321
VCY1B	1	2	0	0	1	4	0	1	0	1	4	1
VCY	2	0	0	3	1	5	3	2	0	0	2	3
VCX3B	3	5	8	1	7	12	5	9	5	2	10	9
VCX3A	23	20	15	40	50	53	39	26	20	28	57	55
VCX2	0	2	4	0	4	0	2	1	0	0	6	1
VCX	38	41	37	46	87	90	120	211	116	96	192	207
VCPKMT	32	35	39	36	55	67	51	68	53	72	51	58
VCPIP1	187	273	252	208	309	317	270	272	306	369	417	329
VCP	5062	5319	6459	6333	6426	6821	3785	4434	3055	3470	3269	3328
VCL	5501	5983	5127	4986	4816	5128	2405	2996	1759	2083	3905	3413
VCAN-AS1	9	10	7	2	7	5	5	7	9	10	3	2
VCAN	6176	6999	4366	4146	6618	7247	7435	9365	6542	7711	6487	4770
VCAM1	0	0	1	0	0	1	29	36	8	11	7	6
VBP1	256	320	253	285	361	460	337	410	268	306	303	350
VAX2	0	0	2	0	1	0	6	1	6	2	1	1
VAX1	0	0	0	1	2	0	43	38	61	76	32	26
VAV3-AS1	0	0	0	1	0	0	0	0	0	0	0	0
VAV3	162	178	120	135	270	239	150	144	130	146	218	173
VAV2	1080	1112	1101	1159	1119	1231	1022	1203	834	1038	1223	1143
VAV1	28	28	297	306	324	333	11	16	226	207	257	268
VAT1L	1087	1157	3461	3550	748	844	1399	1630	1711	1696	1609	1288
VAT1	1873	2002	3115	2933	1324	1461	1747	2055	2864	3162	1814	1714
VASP	2113	2343	2171	2068	3067	3342	1043	1067	1158	1428	2121	2183
VASN	2	1	2	2	0	1	6	0	3	3	0	0
VASH2	1301	1475	1950	1858	1646	1688	146	233	609	659	1345	1254
VASH1-AS1	3	3	6	2	5	2	9	10	6	19	6	15
VASH1	174	175	351	391	323	357	1031	1126	691	787	1074	955
VARS1	13	25	21	20	50	33	20	47	9	19	68	43
VAPB	706	727	738	729	1104	1149	1108	1424	1154	1112	1587	1584
VAPA	1005	1034	973	912	1010	1080	1002	1228	1005	1129	1033	1001
VANGL2	742	831	823	793	853	902	1472	1810	1424	1342	1003	776
VANGL1	335	300	342	326	339	377	178	211	162	217	338	300
VAMP9P	2	0	1	4	4	0	0	4	1	3	3	4
VAMP8	476	473	398	330	857	886	581	739	248	324	591	567
VAMP7	55	28	115	81	16	12	66	62	87	99	12	61
VAMP5	8	14	14	12	7	12	176	173	55	47	40	38
VAMP4	144	168	131	105	239	252	118	129	132	121	148	137
VAMP3	227	182	313	323	249	301	313	332	259	268	295	286
VAMP2	55	71	75	88	90	117	204	223	143	143	144	153
VAMP1	86	103	111	88	122	109	69	90	129	108	104	96
VAC14-AS1	4	2	3	1	2	4	0	3	0	4	2	3
VAC14	673	828	1143	1033	762	804	729	857	905	1018	834	812
UXT-AS1	0	1	3	2	2	0	1	3	2	0	2	4
UXT	68	67	59	62	82	87	80	90	78	95	87	106
UXS1	1387	1529	1702	1659	1622	1790	1534	1824	1730	1972	2030	2106
UVSSA	207	213	189	206	265	294	498	622	593	531	1119	925
UVRAG-DT	0	0	0	0	2	0	2	6	0	3	2	1
UVRAG	175	181	179	138	218	238	185	227	183	202	188	198
UTY	154	200	137	112	234	225	238	269	177	232	272	210
UTS2R	0	1	6	5	1	1	45	38	12	21	11	5
UTS2B	1	2	0	0	0	0	0	2	0	0	2	0
UTS2	0	0	0	0	0	5	2	2	1	1	2	0
UTRN	1697	1933	656	606	1971	2021	3058	3820	1582	1821	2281	1641
UTP6	2135	2229	2218	2030	4103	4074	1211	1366	1725	1970	3101	2984
UTP4	478	459	546	502	807	877	190	220	266	322	470	454
UTP3	3186	3550	4104	3967	6299	6857	1751	1922	2313	2610	3514	3544
UTP25	418	455	635	578	589	731	516	560	727	904	897	742
UTP23	375	391	468	471	535	541	235	303	377	432	475	427
UTP20	2972	3323	3657	3618	3827	4228	1465	1745	2185	2474	2542	2269
UTP18	2645	2788	4218	4063	2757	3101	1637	1907	2519	3019	2046	1996
UTP15	385	405	605	539	765	817	214	259	321	387	476	426
UTP14A	1164	1277	1740	1698	1990	2241	1230	1384	1561	1829	2063	2096
UTP11	1323	1470	1538	1495	1480	1598	829	893	920	1129	1135	1028
UTF1	148	111	126	140	181	153	67	62	559	565	691	598
UST	355	368	293	294	424	413	319	402	282	277	630	579
USPL1	226	222	258	282	291	287	193	250	193	256	221	193
USP9YP14	0	0	0	0	0	0	0	0	0	0	0	1
USP9X	3500	3739	3534	3150	4828	5160	2682	3145	2721	2935	4540	3820
USP8P1	1	0	0	1	0	0	0	0	0	0	0	1
USP8	1600	1663	1399	1362	1801	1982	1189	1377	1369	1651	1636	1392
USP7	4136	4406	5237	4840	6475	6950	2676	3229	3782	4593	5526	5085
USP6NL	439	468	530	484	674	774	835	970	796	891	838	765
USP6	9	5	21	21	11	16	8	28	99	129	105	80
USP54	459	430	636	625	685	717	553	707	678	766	719	577
USP53	394	478	227	203	395	487	472	473	377	454	677	570
USP51	60	60	57	47	136	167	155	146	96	105	148	110
USP50	0	5	0	0	3	5	3	3	0	1	5	3
USP5	3289	3517	3909	3671	3652	3958	3045	3642	2588	2745	3022	2983
USP49	319	325	392	388	714	808	415	539	341	354	467	363
USP48	3122	3281	3213	3023	4016	4601	2201	2623	2610	3075	4278	3853
USP47	732	841	734	767	1664	1706	1646	1801	993	1054	1394	1269
USP46-DT	6	6	4	7	16	23	32	56	30	22	32	34
USP46	386	455	424	468	577	612	339	385	338	356	405	342
USP45	265	279	221	225	301	339	129	159	155	203	278	242
USP44	3598	3911	4646	4599	6159	6478	709	840	1999	2324	3359	2799
USP43	69	69	72	72	81	40	38	37	64	44	47	70
USP42	428	479	506	498	407	508	465	525	358	414	343	320
USP41	0	5	7	0	5	4	1	1	3	3	0	2
USP40	134	144	200	186	157	196	457	492	465	515	472	457
USP39	1430	1541	1624	1571	1723	1724	1033	1251	1040	1398	1495	1384
USP38	71	80	77	75	56	89	83	118	65	81	74	66
USP37	273	288	295	340	309	355	294	325	351	430	403	316
USP36	1364	1483	2708	2713	1392	1411	1257	1362	2866	3177	1674	1625
USP35	103	122	164	129	120	168	133	182	165	136	250	222
USP34	1144	1371	1064	959	1752	1760	1666	2199	1503	1746	2336	1668
USP33	1041	1042	927	884	1141	1237	901	1124	855	897	1155	1078
USP32P2	1	0	0	1	1	1	1	3	1	0	1	6
USP32P1	3	2	2	3	5	4	0	5	2	1	4	4
USP32	1428	1598	1936	1776	2049	2248	746	882	1893	2277	2559	2281
USP31	193	260	273	248	240	293	180	229	213	284	379	336
USP30	67	71	100	65	69	88	165	186	146	148	96	95
USP3-AS1	0	1	1	0	2	0	3	1	3	6	8	6
USP3	109	140	135	104	74	80	255	297	210	192	176	143
USP28	1080	1108	782	788	1238	1379	585	634	1128	1359	1903	1661
USP27X-AS1	3	2	9	3	7	6	8	4	2	9	6	4
USP27X	147	190	197	204	350	379	208	220	228	262	289	333
USP26	0	0	0	0	0	0	0	0	1	0	0	0
USP25	960	1028	801	689	1564	1589	1063	1223	876	1069	1233	1076
USP24	1141	1185	1076	1086	1795	2024	1432	1807	1201	1431	1638	1258
USP22	2803	3151	3310	3073	2665	2822	2755	3292	2422	2683	2246	2104
USP21	216	175	209	162	270	247	185	244	203	188	169	170
USP20	184	236	199	191	177	181	317	336	218	275	176	189
USP2	95	86	128	120	109	77	53	34	26	36	68	65
USP19	957	1140	1287	1196	1084	1231	894	1027	1028	1204	1007	924
USP18	48	60	44	49	41	61	28	31	26	44	29	32
USP17L7	0	1	0	0	0	1	2	5	1	2	0	0
USP17L2	0	1	4	3	2	1	4	8	4	6	4	3
USP16	496	538	541	431	682	695	842	905	858	968	703	625
USP15	530	536	452	457	585	636	479	588	504	605	699	676
USP14	1007	1096	1530	1372	1307	1354	907	958	1084	1223	1125	1113
USP13	107	112	148	163	143	127	105	141	104	100	103	94
USP12	378	409	378	328	660	680	182	169	169	209	369	360
USP11	1918	2172	2028	1996	1966	2117	2052	2491	1618	1736	1570	1461
USP10	1964	1960	2686	2575	2938	3219	1324	1503	1626	1864	2175	2116
USP1	1092	1266	1474	1294	2131	2042	1962	2274	1834	2247	1836	1687
USO1	3714	4018	3575	3312	3774	4123	1857	2192	2922	3460	4151	4013
USHBP1	120	166	134	127	141	147	27	23	25	24	29	40
USH2A	10	14	4	8	12	12	7	15	16	16	45	42
USH1G	11	21	46	39	16	14	22	21	11	16	17	21
USH1C	78	84	156	129	83	90	66	98	53	80	130	90
USF3	378	435	337	318	439	441	305	411	292	337	348	217
USF2	2865	2962	3002	2700	3167	3591	3544	4265	3215	3732	4293	4330
USF1	741	769	923	840	1011	1143	655	705	523	627	620	639
USE1	135	156	166	128	203	203	251	263	165	191	215	242
USB1	679	772	970	878	750	760	561	691	548	616	767	766
UROS	385	412	532	480	471	495	647	808	736	900	679	690
UROD	587	693	830	858	800	772	516	618	672	814	863	849
UROC1	0	2	3	3	5	3	0	1	0	0	0	3
URM1	343	421	543	504	307	354	337	346	328	433	210	228
URI1	1833	1956	2332	2173	2570	2735	1196	1368	1313	1465	1577	1578
URGCP	214	204	250	188	307	323	145	157	188	224	213	213
URB2	364	414	550	540	326	363	221	308	336	346	270	234
URB1-AS1	15	22	30	38	25	20	13	35	31	48	11	22
URB1	1200	1378	1805	1746	1118	1272	523	577	819	935	761	655
URAHP	2	5	3	9	0	0	10	14	8	10	6	10
URAD	0	0	0	0	0	0	0	1	0	0	0	0
UQCRQ	1081	1312	1321	1250	1050	1192	755	823	825	957	793	906
UQCRHL	106	105	123	106	729	783	94	93	139	170	1056	1061
UQCRH	7802	9498	9576	8928	8127	9251	5326	5585	9214	10140	11327	12511
UQCRFS1	781	793	1257	1098	887	969	532	572	791	761	718	737
UQCRC2	897	930	952	829	869	936	837	941	930	958	1013	1025
UQCRC1	3814	4167	4097	3686	3336	3573	2776	3304	2770	3104	3248	3017
UQCRB	2148	2424	2457	2433	3610	4056	2754	3204	2993	3395	4162	4532
UQCR11	77	89	78	92	97	110	63	63	58	57	74	72
UQCR10	76	74	105	86	18	21	70	99	106	92	21	28
UQCC3	2	6	18	12	4	11	5	13	6	15	5	3
UQCC2	1134	1221	1365	1275	1501	1759	1645	1849	1476	1502	1764	1990
UQCC1	582	658	672	606	616	674	428	489	544	640	652	635
UPRT	153	200	157	186	344	342	125	188	181	207	497	467
UPP2	4	5	6	2	4	6	8	2	4	6	3	1
UPP1	512	594	529	519	363	402	202	219	658	787	542	510
UPK3BP1	0	1	0	0	0	0	0	0	0	2	1	0
UPK3BL2	0	0	0	0	1	1	0	1	0	1	4	4
UPK3B	10	10	17	24	1	0	4	6	3	1	2	0
UPK3A	1	0	0	1	0	0	3	0	2	1	1	1
UPK2	4	3	0	5	1	0	29	25	16	15	0	1
UPK1B	3	2	4	1	2	3	3	3	1	1	1	1
UPK1A-AS1	2	2	1	2	1	8	4	4	17	3	36	37
UPK1A	7	2	18	19	12	13	19	22	74	66	47	74
UPF3B	3112	3393	3527	3482	5656	6257	3405	3947	3683	4728	3789	3783
UPF3A	4852	5046	4998	4926	7782	8558	3373	4219	4213	4656	6486	6489
UPF2	2084	2327	2148	2004	2917	3320	2055	2204	2421	2918	2972	2540
UPF1	1647	1765	2075	2040	2295	2540	1327	1582	1411	1483	1742	1731
UPB1	0	0	1	3	1	1	2	1	0	0	3	2
UNQ6494	3	4	1	5	1	1	1	0	0	0	0	0
UNKL	198	231	267	282	180	166	163	166	137	137	106	102
UNK	460	566	747	728	365	373	694	808	918	918	371	331
UNG	2618	2839	3475	3435	2792	3085	1395	1815	1659	1802	1222	1227
UNCX	2	4	11	1	2	1	11	26	11	5	4	1
UNC93B8	1	0	0	1	0	0	0	0	0	0	0	1
UNC93B6	0	0	2	0	1	0	2	0	1	3	0	2
UNC93B1	155	162	230	215	241	287	215	246	305	369	577	498
UNC93A	3	7	7	3	3	11	4	6	20	15	42	32
UNC80	16	13	22	45	19	30	270	351	313	273	254	197
UNC79	9	14	16	15	4	4	13	4	19	24	11	6
UNC5D	397	519	416	444	553	561	357	456	345	347	485	314
UNC5CL	34	48	54	46	65	58	37	42	62	46	46	59
UNC5C	19	15	14	17	16	17	854	967	350	339	230	154
UNC5B-AS1	6	3	8	15	8	1	0	4	5	2	3	3
UNC5B	579	736	650	620	505	557	283	361	676	648	711	595
UNC5A	125	117	91	95	52	70	26	34	65	75	70	71
UNC50	203	221	214	187	336	356	268	303	256	267	347	264
UNC45B	6	2	3	4	0	4	2	0	0	2	2	3
UNC45A	2380	2847	3375	3271	2345	2451	1611	1953	1941	2287	1983	2011
UNC13D	53	79	123	98	61	76	26	48	87	120	63	93
UNC13C	0	1	1	0	2	3	0	0	0	2	5	0
UNC13B	1701	1877	1847	1726	1962	2049	1680	2037	2232	2508	3016	2743
UNC13A	2536	2813	2545	2416	3085	3337	588	661	1818	1936	4113	3576
UNC119B	1374	1517	2134	2169	2465	2609	2064	2542	2078	2079	2038	1836
UNC119	583	634	818	752	565	560	434	545	388	425	350	317
UMPS	750	910	1167	1179	1221	1259	562	613	795	893	864	905
UMODL1	1	0	0	1	0	0	0	0	2	2	0	1
UMOD	0	0	1	0	0	0	0	0	0	0	0	0
UMAD1	40	46	64	55	17	19	62	75	78	90	25	34
ULK4P3	0	1	3	7	3	2	0	3	0	5	1	5
ULK4P2	1	0	0	0	0	0	0	1	3	3	0	3
ULK4P1	0	1	0	0	0	0	0	0	0	1	1	1
ULK4	118	106	107	94	175	201	123	112	170	198	203	169
ULK3	259	280	270	275	328	344	293	311	229	277	261	261
ULK2	65	87	67	68	122	121	293	354	191	204	175	152
ULK1	1003	1147	968	844	875	942	1164	1257	847	888	824	747
ULBP3	52	69	80	68	81	103	79	123	113	118	66	65
ULBP2	0	0	0	0	0	0	0	3	0	1	2	0
ULBP1	15	13	10	9	22	15	179	223	327	316	73	76
UIMC1	1333	1397	1699	1611	2393	2619	936	1080	1290	1676	1861	1873
UICLM	2	0	1	0	0	0	0	0	0	0	0	0
UHRF2	229	265	314	297	479	488	423	445	372	420	541	467
UHRF1BP1L	660	768	647	640	706	757	488	560	560	570	748	575
UHRF1BP1	581	598	619	594	794	880	723	976	992	1097	576	446
UHRF1	2078	2275	2293	2185	1715	1924	5278	6314	3128	3579	3461	3193
UHMK1	311	347	291	295	398	399	227	304	263	284	450	377
UGT8	191	175	176	173	230	232	111	108	103	137	169	135
UGT3A2	117	126	280	231	108	141	125	154	220	298	243	221
UGT3A1	36	44	59	72	42	41	271	400	180	210	230	248
UGT2B7	0	0	0	0	0	0	6	10	1	2	0	1
UGT2B4	2	0	0	0	4	3	8	6	3	2	9	8
UGT2B11	0	0	1	0	0	0	0	0	0	0	0	0
UGT2A3P7	0	0	0	0	0	0	3	1	0	1	0	1
UGT2A1	0	0	1	0	0	0	0	0	0	2	0	0
UGT1A9	0	0	0	0	0	0	2	0	1	0	1	1
UGT1A8	1	0	0	0	0	0	2	0	2	1	0	1
UGT1A7	0	0	0	0	0	0	0	0	1	1	0	0
UGT1A6	0	0	0	0	0	0	0	0	0	0	1	0
UGT1A13P	0	0	0	0	0	0	0	0	0	0	1	0
UGT1A12P	0	1	0	0	2	0	0	5	1	1	0	2
UGT1A11P	0	0	2	0	0	0	0	0	0	0	0	0
UGT1A10	0	0	0	0	0	0	0	2	0	0	0	2
UGT1A1	0	0	0	0	0	0	0	0	1	0	0	1
UGP2	3661	3944	3933	3755	7289	8192	1078	1277	3112	3562	7357	7559
UGGT2	303	363	256	225	289	330	563	666	729	678	871	685
UGGT1	1359	1385	1785	1821	1894	1977	1822	2309	2240	2439	2774	2219
UGDH-AS1	6	15	14	16	25	26	32	43	47	36	43	33
UGDH	782	868	728	798	1207	1254	823	936	697	849	778	653
UGCG	134	168	132	155	160	146	87	118	116	142	152	136
UFSP2	149	160	172	182	248	265	233	250	268	283	330	383
UFSP1	7	5	12	20	14	14	22	23	16	18	11	9
UFM1	458	511	573	514	824	864	903	1073	964	1147	1193	1285
UFL1	409	471	328	332	863	964	806	912	656	792	879	667
UFD1	720	841	757	750	887	978	510	657	468	541	612	668
UFC1	205	242	250	225	315	303	299	381	259	353	217	239
UEVLD	52	79	94	72	115	128	76	85	76	63	115	105
UCP3	1	5	9	3	9	10	12	16	12	15	16	21
UCP2	175	231	205	240	148	144	235	272	147	139	79	67
UCP1	1	0	2	5	0	2	16	14	18	22	23	23
UCN2	0	0	0	0	0	2	2	1	0	2	0	0
UCN	0	0	0	1	0	0	1	0	3	1	0	2
UCMA	23	11	11	10	23	29	0	0	3	0	1	3
UCKL1-AS1	1	4	6	4	4	3	11	12	8	4	4	3
UCKL1	695	801	743	646	423	421	402	426	440	513	364	366
UCK2	688	629	853	721	808	888	373	469	401	575	501	491
UCK1	580	650	924	968	850	921	723	870	753	883	928	728
UCHL5	843	873	829	775	1109	1162	685	857	662	915	1032	889
UCHL3	9	17	6	3	26	43	8	13	5	1	8	10
UCHL1-AS1	0	1	1	0	0	0	0	0	1	3	1	1
UCHL1	2835	2906	3118	2819	2697	3048	1703	1891	1819	2244	1939	2040
UCA1	0	0	0	0	0	0	1	2	1	0	0	0
UBXN8	84	88	165	120	81	108	161	190	196	220	108	108
UBXN7	1197	1227	1164	1182	1575	1709	948	1208	1025	1126	1572	1130
UBXN6	600	622	633	560	633	642	616	722	466	545	545	571
UBXN4	2255	2348	1982	1939	2971	3326	2799	3095	2058	2402	2223	1879
UBXN2B	130	103	164	173	182	194	224	238	210	258	201	180
UBXN2A	518	483	638	644	527	502	423	542	439	476	452	364
UBXN11	95	133	166	190	156	168	649	640	531	629	494	566
UBXN10	9	9	26	35	18	4	39	62	35	46	26	28
UBXN1	6264	6571	6245	6038	8254	9108	8017	8947	8419	9737	12326	12720
UBTFL6	0	1	1	0	1	2	0	0	0	0	0	0
UBTF	4780	4874	9723	9405	7823	8687	6716	7966	7889	9132	6217	6069
UBTD2	655	746	838	928	919	1046	1094	1332	977	1059	1038	920
UBTD1	280	316	462	439	317	320	180	201	370	378	382	386
UBR7	74	134	23	153	204	33	56	105	111	86	14	94
UBR5	4298	4397	3328	3178	6248	6806	3640	4387	3585	4047	6421	5388
UBR4	7262	8168	6681	6322	6001	6402	4151	5104	6017	6510	5359	4434
UBR3	239	257	215	208	321	319	329	405	294	303	307	285
UBR2	600	696	659	660	1044	1117	498	609	597	655	886	712
UBR1	317	343	312	327	317	338	305	347	337	388	358	325
UBQLNL	0	1	0	0	2	1	3	0	2	2	2	1
UBQLN4	681	722	870	863	1118	1278	1174	1367	978	966	1000	1014
UBQLN2	293	324	401	373	259	290	331	418	255	314	194	160
UBQLN1	1359	1468	1387	1335	1418	1421	1130	1452	1093	1213	1204	1036
UBP1	921	955	1292	1180	1622	1810	1559	1868	1751	1837	2680	2303
UBOX5-AS1	4	0	3	1	4	5	3	3	2	4	11	5
UBOX5	40	72	66	60	59	60	36	55	38	37	39	38
UBN2	841	1060	893	934	1381	1522	653	870	828	880	1370	969
UBN1	1353	1473	1655	1598	1983	2133	1223	1480	1083	1279	1806	1614
UBLCP1	704	664	780	727	1265	1271	660	813	727	796	1285	1225
UBL7-AS1	21	23	30	18	21	30	43	41	33	27	22	17
UBL7	465	517	376	355	423	481	377	483	322	399	488	486
UBL5	445	400	602	431	675	774	402	431	414	490	735	754
UBL4B	0	3	0	0	0	0	0	1	3	2	0	1
UBL4A	303	320	392	425	304	322	233	240	204	304	237	245
UBL3	218	272	169	171	421	419	361	460	257	279	611	469
UBIAD1	206	265	323	257	251	275	182	265	320	372	195	199
UBFD1	910	973	1402	1344	1517	1581	947	1196	1201	1248	1240	1146
UBE4B	1711	1798	1785	1692	1632	1718	1551	1775	1443	1672	1919	1680
UBE4A	373	471	474	490	405	412	529	628	561	625	438	374
UBE3D	114	137	101	114	67	84	210	271	136	153	160	158
UBE3C	1065	1140	1409	1376	1042	1059	855	970	909	976	1042	1040
UBE3B	221	258	325	325	309	329	719	841	793	754	752	680
UBE3A	1326	1553	1462	1475	1752	1871	1312	1541	1224	1519	1502	1379
UBE2Z	533	561	962	943	626	664	513	629	845	921	667	607
UBE2W	36	43	39	48	56	47	42	64	45	59	40	65
UBE2V2	1024	1079	1197	1222	1654	1702	787	953	747	897	1143	1076
UBE2V1P9	2	0	0	0	0	0	0	0	0	0	0	0
UBE2V1	34	37	33	41	62	57	25	45	42	55	57	38
UBE2U	1	1	0	0	0	0	0	0	0	0	0	0
UBE2T	733	767	628	653	411	456	549	592	574	717	410	431
UBE2S	1560	1674	1846	1710	2526	2460	939	1219	829	1061	1408	1292
UBE2R2	643	626	811	814	931	908	1258	1467	1150	1194	922	981
UBE2QL1	11	2	17	15	5	13	51	70	81	68	30	36
UBE2Q2P9	2	5	0	0	1	3	0	2	0	1	2	4
UBE2Q2P6	0	1	0	2	0	0	0	0	2	0	0	0
UBE2Q2P2	31	65	48	39	47	67	45	80	75	66	117	98
UBE2Q2P1	61	53	30	32	74	68	22	37	62	58	105	98
UBE2Q2L	0	0	0	0	1	0	0	1	0	1	0	0
UBE2Q2	270	308	321	300	564	582	286	364	341	443	919	757
UBE2Q1-AS1	9	7	3	5	7	7	4	2	4	3	8	7
UBE2Q1	857	888	1293	1242	1100	1160	1087	1186	1246	1539	1213	1192
UBE2O	2964	3221	5943	5582	4531	4858	1717	2064	3444	3706	2945	2752
UBE2NL	0	0	0	1	0	5	0	0	1	4	2	0
UBE2N	1532	1746	1852	1777	1364	1431	947	1063	954	1071	854	875
UBE2M	936	984	967	979	2199	2265	820	960	825	927	1893	1900
UBE2L6	379	480	443	406	274	276	765	935	850	835	490	521
UBE2L5	1	0	1	0	5	4	2	0	0	0	0	3
UBE2L3	3052	3276	3985	3907	3013	3390	1736	1923	1870	2125	1834	1685
UBE2K	3761	3954	4265	4050	5762	6534	2333	2682	2881	3419	4399	3926
UBE2J2	1112	1233	2032	2073	1956	2173	941	1067	1155	1386	1568	1460
UBE2J1	245	261	189	180	347	367	558	594	364	319	253	288
UBE2I	3435	3887	3945	3811	2801	2739	2848	3260	2628	2498	2738	2089
UBE2H	1091	1073	1076	1027	2335	2524	1546	1823	1110	1265	2251	1996
UBE2G2	2797	3056	3109	2956	3299	3540	2085	2469	2347	2642	3849	3743
UBE2G1	919	901	1014	979	877	895	689	831	1108	1220	1089	952
UBE2FP3	1	0	4	1	1	1	2	4	2	2	2	0
UBE2F-SCLY	0	0	0	0	0	1	1	3	5	1	0	0
UBE2F	38	53	57	51	29	49	37	52	53	64	42	52
UBE2E3	581	582	606	581	667	619	920	1019	522	605	490	520
UBE2E2-AS1	0	1	0	2	0	1	0	2	0	1	0	0
UBE2E2	259	283	270	215	247	281	408	403	357	341	383	288
UBE2E1-AS1	0	5	3	4	0	4	5	6	2	7	5	4
UBE2E1	1696	2014	1720	1804	1624	1584	1019	1021	735	977	852	680
UBE2DNL	0	0	0	0	0	0	0	0	0	1	0	0
UBE2D4	39	39	65	59	50	54	94	103	122	93	83	77
UBE2D3P3	0	0	0	1	0	0	0	0	0	0	1	2
UBE2D3-AS1	4	4	5	7	9	11	8	10	4	8	10	8
UBE2D3	4024	4463	4094	3851	4596	4760	3632	4184	3366	3863	3802	3181
UBE2D2	814	927	855	760	440	480	776	818	789	732	424	390
UBE2D1	635	719	805	701	769	786	545	563	387	489	516	523
UBE2CP2	0	0	0	0	0	0	0	1	7	1	1	1
UBE2C	1158	1219	1106	1061	1287	1300	1036	1168	891	989	1090	1133
UBE2B	122	152	101	88	172	145	199	219	146	179	187	201
UBE2A	286	349	313	331	325	375	279	307	223	229	257	276
UBC	12522	13412	13345	11818	10578	11694	10461	12365	11828	14279	7827	8273
UBBP4	1236	1333	37	24	1116	1279	2097	2440	2319	2550	2523	2721
UBB	7892	8702	8660	8533	12910	14266	8249	9079	6280	7956	10530	10754
UBASH3B	110	121	141	145	108	124	165	140	102	124	158	138
UBASH3A	1	0	1	0	1	3	3	2	0	1	2	0
UBAP2L	9406	10198	9811	9314	13649	14235	7836	9226	5984	6497	8938	7574
UBAP2	2248	2455	2514	2574	3079	3177	2194	2556	2276	2819	3423	2868
UBAP1L	21	18	20	22	42	32	47	61	34	40	76	71
UBAP1	656	730	948	850	1033	1229	536	658	538	603	617	656
UBALD2	419	452	529	493	756	751	431	547	700	909	918	964
UBALD1	951	924	1143	1119	712	702	368	395	693	769	519	487
UBAC2-AS1	9	8	8	20	16	12	7	3	6	19	4	2
UBAC2	418	464	450	475	450	505	385	582	401	549	433	473
UBAC1	798	872	964	927	955	959	590	674	800	822	1029	1096
UBA7	7	1	3	4	10	11	15	14	7	2	10	14
UBA6-AS1	35	30	34	33	24	37	78	85	65	56	63	55
UBA6	495	518	424	373	536	637	470	516	356	465	613	522
UBA52	2788	3442	4233	3866	1690	1846	2822	3267	3975	4428	1915	1957
UBA5	549	695	753	737	915	1003	859	1093	867	1006	1378	1278
UBA3	538	570	505	453	1005	1122	401	503	336	397	995	932
UBA2	5484	5868	5980	5585	8916	9719	4710	5404	4579	5639	7234	7354
UBA1	3194	3618	2641	2503	2149	2389	2787	3040	2071	2295	2088	1989
UAP1L1	48	49	51	41	34	44	57	56	127	172	401	347
UAP1	348	360	384	462	605	702	261	302	279	336	432	370
UACA	1238	1542	1136	818	2512	2765	2874	3158	2637	3141	3826	3259
U2SURP	5963	6514	5817	5355	6847	7304	5066	5880	5859	6942	5870	5251
U2AF2	9371	10525	11046	10778	10939	12027	8510	10238	8553	9724	7612	7286
U2AF1L5	186	433	191	198	384	511	96	89	143	145	275	449
U2AF1L4	5	7	11	21	16	9	13	9	14	21	11	9
U2AF1	422	487	2522	717	462	502	366	1429	663	1973	448	468
TYW5	141	180	187	171	297	307	115	153	212	242	243	294
TYW3	376	361	428	415	556	624	292	339	349	403	480	506
TYW1B	33	28	37	35	77	59	29	41	35	66	54	59
TYW1	438	447	635	647	854	941	464	521	785	925	879	863
TYSND1	102	95	203	205	163	177	152	182	173	212	139	162
TYRP1	0	5	1	1	3	8	9	3	2	9	4	10
TYROBP	0	0	0	0	0	0	0	10	1	0	0	0
TYRO3	907	968	986	1029	848	931	802	961	937	989	913	941
TYMSOS	21	27	25	19	25	14	12	15	54	57	21	13
TYMS	717	651	557	513	843	886	1217	1600	956	1050	1247	1151
TYMP	1	0	4	2	3	6	14	25	25	22	17	23
TYK2	208	181	232	178	202	192	270	331	252	223	241	202
TXNRD3	17	35	43	59	59	61	50	68	38	38	40	32
TXNRD2	117	125	62	65	65	76	97	83	62	66	100	96
TXNRD1	3709	3900	3917	3805	6061	6602	2712	3132	2923	3502	4120	3547
TXNL4B	77	82	94	108	150	175	143	150	133	187	109	110
TXNL4A	983	1066	1709	1670	1726	1836	768	910	1066	1102	1225	1267
TXNL1	1089	1201	1181	1206	1191	1296	1100	1319	1182	1097	1111	1230
TXNIP	42	39	44	36	67	75	9	8	5	0	4	4
TXNDC9	179	252	238	203	219	223	141	196	231	268	207	193
TXNDC5	188	133	242	251	1640	1569	94	123	131	174	1129	970
TXNDC2	4	3	12	4	7	6	3	1	1	2	3	4
TXNDC17	567	701	737	723	403	472	258	274	383	379	276	264
TXNDC16	277	344	289	262	218	244	479	528	330	391	470	387
TXNDC15	357	388	528	426	490	536	401	483	416	422	399	363
TXNDC12-AS1	0	0	0	0	0	0	0	1	1	2	0	0
TXNDC12	521	590	614	593	594	646	322	421	577	558	479	582
TXNDC11	107	131	112	125	81	119	134	162	141	183	77	89
TXN2	457	544	772	706	391	432	603	699	692	788	431	424
TXN	2017	2371	2109	1983	2212	2483	1057	1195	1018	1133	1905	1947
TXLNGY	1031	1210	1147	946	1431	1640	1215	1358	1355	1750	1703	1423
TXLNG	2508	2567	3108	3020	3556	3698	845	1018	2164	2681	2688	2283
TXLNB	7	11	2	9	7	11	27	30	13	18	23	13
TXLNA	1596	1773	2414	2452	2034	2211	1498	1819	2044	2242	1647	1537
TXK	2	0	1	1	2	1	13	3	2	2	8	2
TWSG1	184	206	271	183	278	336	388	438	314	331	377	364
TWNK	2662	2928	4263	4417	4939	5554	1285	1454	2049	2426	3235	2913
TWIST2	23	24	24	42	32	40	12	11	21	20	23	24
TWIST1	4	7	8	6	6	3	33	22	19	25	25	18
TWF2	582	699	596	582	315	367	230	251	316	284	224	245
TWF1	361	395	376	339	416	524	396	498	344	409	494	524
TVP23CP1	0	0	0	0	0	0	1	0	0	0	0	0
TVP23C-CDRT4	5	1	1	5	0	0	3	2	4	3	6	4
TVP23C	51	42	68	70	89	105	123	113	104	122	236	218
TVP23B	223	250	280	240	455	563	235	305	268	274	419	460
TVP23A	50	56	64	66	37	62	74	83	87	76	58	48
TUT7	1089	1181	1171	1078	1857	2001	826	1001	883	1025	1566	1222
TUT4	987	1053	853	873	812	960	1404	1663	1472	1581	1457	1286
TUT1	158	166	314	287	386	401	148	169	214	223	290	324
TUSC8	6	11	8	5	10	7	8	5	7	5	10	6
TUSC3	287	327	291	274	252	254	618	726	400	516	391	393
TUSC2P2	0	0	0	0	0	0	0	0	1	0	0	0
TUSC2P1	0	0	0	0	0	0	0	0	0	0	1	0
TUSC2	351	371	564	485	438	503	290	326	392	338	368	352
TUSC1	38	34	50	50	85	75	93	117	80	67	118	116
TUNAR	1350	1439	1230	1149	1770	1919	200	257	373	403	840	775
TULP4	237	236	335	308	272	305	437	514	420	446	428	340
TULP3	968	1010	1096	1045	2057	2181	1315	1582	1227	1511	2669	2339
TULP2	17	17	22	30	15	24	5	7	8	12	21	27
TULP1	228	288	394	368	267	333	153	171	121	166	332	349
TUG1	972	1022	1016	946	1562	1635	1391	1570	1135	1185	1551	1258
TUFT1	449	496	502	459	940	1000	436	447	311	319	517	458
TUFMP1	1	0	1	0	3	9	3	2	0	2	6	7
TUFM	9598	10683	11630	10939	8693	8793	6006	6927	8147	9049	8452	8890
TUBGCP6	320	365	302	308	404	431	486	618	586	654	654	583
TUBGCP5	133	63	152	144	69	76	43	140	46	185	50	46
TUBGCP4	247	267	297	252	292	294	223	208	202	187	182	153
TUBGCP3	597	621	505	547	398	413	577	653	668	794	500	460
TUBGCP2	1108	1162	1428	1244	1120	1179	1087	1291	1070	1259	1283	1231
TUBG2	202	193	284	333	236	236	158	192	335	353	338	331
TUBG1P	1	1	0	1	5	3	0	0	0	0	8	8
TUBG1	3264	4137	6203	5866	3456	3780	2062	2490	3529	3931	2923	2893
TUBE1	265	324	262	239	478	530	244	274	355	465	473	379
TUBD1	69	78	121	109	119	143	93	118	157	158	173	210
TUBBP9	0	0	0	0	0	0	0	2	0	0	0	0
TUBBP6	1	0	0	0	0	0	0	0	0	0	0	0
TUBBP1	681	656	955	829	912	1080	580	744	579	717	694	576
TUBB8P8	2	1	0	0	1	1	2	0	0	0	0	1
TUBB8P7	4	3	2	3	2	5	1	2	8	5	3	3
TUBB8P2	0	2	0	0	0	0	0	0	1	0	0	0
TUBB8P1	4	6	8	12	3	4	1	3	1	2	3	2
TUBB8B	6	1	3	3	7	4	4	1	5	6	3	1
TUBB8	6	4	23	20	16	14	5	7	32	33	11	16
TUBB7P	0	0	0	0	0	0	0	0	1	0	0	0
TUBB6P1	0	2	0	0	0	1	1	0	0	3	1	3
TUBB6	1666	1725	1457	1425	1283	1352	1084	1330	1549	1810	2343	2531
TUBB4BP2	0	0	0	0	1	0	1	0	0	0	0	0
TUBB4B	5015	5685	8328	7783	6515	7176	5350	6422	4562	5089	4723	5242
TUBB4A	149	218	630	526	201	238	158	235	412	483	415	337
TUBB3P1	1	0	0	0	1	0	0	1	2	0	0	0
TUBB3	40	44	36	51	62	65	35	46	31	47	93	96
TUBB2BP1	16	18	16	24	5	28	4	9	12	23	23	23
TUBB2B	8177	8792	10508	10511	7483	7984	3815	4614	7065	7315	9826	9522
TUBB2A	6761	8448	11103	10615	5705	6530	1998	2450	5658	5740	7446	7434
TUBB1	1	4	2	1	2	1	1	1	1	1	4	3
TUBB	152	163	241	200	21	23	182	156	181	157	14	4
TUBAP2	74	108	75	76	70	80	60	89	37	58	53	27
TUBAP14	0	0	0	0	0	3	0	0	0	0	0	0
TUBAP13	2	1	0	1	3	1	3	3	5	3	5	3
TUBAP12	0	0	0	0	0	0	0	1	0	0	0	0
TUBAP11	0	0	0	0	0	0	0	1	0	0	0	0
TUBAL3	3	1	1	2	4	4	0	0	0	0	0	0
TUBA8	1	0	0	4	4	4	4	5	3	3	2	1
TUBA4B	0	6	3	0	2	4	1	0	1	0	1	0
TUBA4A	378	389	564	480	468	497	27	19	58	100	115	134
TUBA3FP	2	0	4	2	10	9	40	51	13	12	12	22
TUBA3E	0	1	0	0	0	1	0	0	1	0	0	1
TUBA3D	2	3	10	4	7	13	4	9	4	1	11	10
TUBA3C	0	0	0	0	0	0	0	0	1	0	0	0
TUBA1C	3848	4266	4504	4441	3061	3089	2343	2798	2731	3034	2040	2154
TUBA1B	6917	7378	7591	6919	4640	4942	5578	6711	3840	4403	2854	2945
TUBA1A	3134	3380	3753	3610	3935	4159	6104	7059	3240	3546	4057	4019
TUB-AS1	0	0	3	0	1	2	0	0	0	0	0	0
TUB	816	963	1051	956	864	978	758	951	810	913	1007	877
TTYH3	3187	3378	3214	3063	2037	2021	3203	3915	2580	2718	2462	2206
TTYH2	59	76	175	163	53	52	259	355	530	637	252	260
TTYH1	11	6	51	7	9	1	65	66	125	216	12	11
TTTY15	671	755	587	588	892	929	853	987	771	801	1153	975
TTTY14	62	80	67	73	101	109	91	126	107	93	126	135
TTTY10	0	0	0	3	1	0	11	12	4	2	9	4
TTR	0	0	0	0	0	0	0	1	0	0	0	0
TTPAL	100	135	181	198	189	178	236	240	243	234	285	270
TTPA	1	2	3	10	4	2	9	17	7	1	5	2
TTN-AS1	34	32	23	31	48	50	86	76	70	78	92	72
TTN	402	467	278	250	478	477	232	288	400	532	338	247
TTLL9	1	0	2	3	0	2	24	20	11	6	12	10
TTLL8	0	0	0	3	4	2	1	0	1	0	6	2
TTLL7	45	62	86	82	51	53	159	204	141	152	194	170
TTLL6	35	57	73	71	114	120	35	54	80	71	150	127
TTLL5	763	834	853	821	1269	1357	802	899	728	822	1030	907
TTLL4	736	824	834	723	631	664	594	747	658	740	840	735
TTLL3	34	58	39	47	78	87	181	222	85	114	187	166
TTLL2	1	5	4	1	6	7	1	3	1	2	5	2
TTLL13P	0	2	0	0	0	0	0	5	0	1	0	1
TTLL12	3144	3132	3931	4078	3118	3399	1089	1312	1774	1941	2227	2078
TTLL11	9	12	15	15	7	21	54	63	34	37	41	35
TTLL10-AS1	7	5	5	7	9	11	1	5	1	3	4	0
TTLL10	13	17	17	10	5	7	10	2	10	9	4	3
TTLL1-AS1	0	0	0	2	0	1	3	3	0	0	1	1
TTLL1	47	53	59	43	65	80	255	341	159	175	133	144
TTL	605	685	714	624	848	861	766	838	605	684	1051	1006
TTK	670	763	488	556	926	890	467	572	477	473	572	474
TTI2	203	286	358	262	302	318	146	172	136	221	177	189
TTI1	982	1102	1258	1230	1427	1461	632	797	759	865	933	860
TTF2	1102	1083	1054	1064	1181	1374	627	740	799	931	1008	837
TTF1	462	535	866	803	870	956	457	524	522	673	584	608
TTC9C	177	202	207	210	199	188	154	176	180	229	217	198
TTC9B	0	0	1	0	2	2	2	7	3	4	11	12
TTC9	551	565	576	624	672	699	146	218	172	184	299	296
TTC8	214	253	356	307	348	374	458	498	361	390	439	404
TTC7B	162	141	164	154	152	145	221	238	159	187	237	201
TTC7A	213	226	268	242	246	227	324	406	240	242	204	174
TTC6	2	5	5	6	1	2	4	4	8	5	13	15
TTC5	108	130	131	132	210	196	162	156	164	166	192	163
TTC41P	9	9	8	10	10	8	16	24	11	11	8	6
TTC4	116	118	170	196	133	145	117	125	120	142	78	78
TTC39C-AS1	1	3	1	0	1	0	2	2	1	2	0	0
TTC39C	282	314	175	186	224	244	73	88	75	71	105	95
TTC39B	97	142	130	111	99	114	56	65	105	111	120	117
TTC39A-AS1	0	0	2	0	0	0	0	0	0	0	0	0
TTC39A	88	86	136	148	89	77	18	17	30	52	42	44
TTC38	172	196	143	165	115	120	137	127	114	125	133	145
TTC37	808	812	625	609	1086	1233	1140	1259	805	1044	1319	1144
TTC36	1	4	0	0	0	0	8	8	1	1	1	3
TTC34	0	0	0	0	0	0	3	4	3	1	0	0
TTC33	175	184	192	186	208	206	297	401	289	318	339	306
TTC32	73	85	78	68	67	85	104	115	73	73	67	71
TTC31	331	380	304	308	414	424	385	428	459	437	412	407
TTC30B	18	19	53	39	38	50	161	203	144	172	199	184
TTC30A	19	13	52	60	41	62	134	211	191	188	215	203
TTC3-AS1	0	0	0	1	1	0	1	1	0	1	1	1
TTC3	997	979	1139	1109	1153	1199	6596	7444	5010	5619	4838	4128
TTC29	0	3	5	4	3	2	72	72	5	8	16	21
TTC28-AS1	71	97	56	62	96	90	145	161	122	133	180	147
TTC28	225	241	316	270	295	310	1143	1479	852	965	651	490
TTC27	304	338	344	324	432	542	177	221	189	246	362	359
TTC26	239	278	304	282	289	307	278	374	240	308	250	250
TTC25	36	30	118	131	79	107	303	315	534	627	334	351
TTC24	1	1	2	1	3	4	2	4	3	0	3	5
TTC23L-AS1	2	2	4	1	8	4	9	11	8	4	12	14
TTC23L	11	6	9	11	23	22	23	17	21	18	9	17
TTC23	277	326	362	313	432	475	283	330	258	315	357	324
TTC22	33	27	23	36	23	22	11	4	22	19	11	17
TTC21B	299	328	286	282	418	480	286	360	268	288	400	382
TTC21A	26	26	42	37	31	31	52	62	64	75	95	78
TTC19	742	632	764	752	1548	1619	542	778	859	923	1464	1333
TTC17	1131	1242	999	974	1795	1990	2081	2568	2370	2649	3411	2834
TTC16	1	1	2	1	5	2	2	0	0	2	1	3
TTC14	243	344	369	321	593	591	639	673	537	572	800	695
TTC13	52	45	55	78	95	114	263	279	278	295	306	296
TTC12	115	123	168	151	233	258	339	377	181	229	299	287
TTC1	2799	2722	3749	3529	5776	6264	1822	2176	2694	3235	4298	4440
TTBK2	188	210	212	175	227	226	366	485	359	392	431	290
TTBK1	9	11	41	26	18	19	50	51	42	38	44	43
TSTD3	39	44	36	36	90	96	63	106	86	61	111	88
TSTD2	233	282	303	269	400	437	331	479	442	457	494	344
TSTD1	179	206	245	249	298	336	255	260	253	275	299	318
TST	45	48	116	91	52	43	88	80	147	153	76	70
TSSK6	15	16	16	27	11	3	14	20	31	28	14	9
TSSK5P	16	7	18	27	15	8	46	31	32	66	42	32
TSSK4	47	56	73	47	113	128	117	127	110	112	192	108
TSSK3	3	3	5	7	4	1	2	3	1	3	1	2
TSSC4	217	245	434	375	358	347	281	301	403	491	323	339
TSSC2	836	881	532	525	957	1076	269	274	229	175	428	363
TSR3	813	855	1118	1102	1473	1604	782	892	893	1066	1408	1548
TSR2	3162	3321	4133	4160	4758	5149	2151	2480	2262	2660	3419	3595
TSR1	4999	5588	5430	5395	5926	6427	2525	2742	3075	3591	4126	3896
TSPYL6	0	0	0	0	0	0	0	0	0	1	0	0
TSPYL5	0	0	1	0	0	0	0	1	0	1	0	1
TSPYL4	426	486	534	493	532	600	966	1178	596	640	525	474
TSPYL2	1237	1305	1575	1513	1980	2235	2221	2448	1644	1900	1453	1426
TSPYL1	702	761	746	746	823	849	678	714	548	590	557	599
TSPY26P	45	81	178	148	96	114	165	190	185	171	152	130
TSPY13P	0	0	0	0	0	0	0	0	0	2	0	0
TSPOAP1-AS1	2	4	5	5	6	4	17	34	21	11	30	23
TSPOAP1	103	129	210	190	152	167	525	741	585	652	528	449
TSPO2	5	5	6	4	6	6	3	11	3	11	6	1
TSPO	56	41	52	49	29	24	53	61	57	94	32	52
TSPEAR-AS1	16	24	7	10	14	15	79	92	67	88	106	77
TSPEAR	14	9	22	19	13	19	20	22	36	56	39	40
TSPAN9	762	908	1069	928	738	838	995	1132	960	1064	919	815
TSPAN7	15	30	26	22	8	7	40	40	57	47	46	66
TSPAN6	370	399	372	402	420	448	846	1006	588	554	505	573
TSPAN5	198	189	111	118	157	195	198	273	257	263	251	236
TSPAN4	140	159	121	122	87	110	148	205	203	197	190	188
TSPAN33	170	203	326	295	196	217	134	145	226	240	206	257
TSPAN32	2	0	0	3	3	2	8	6	7	0	9	2
TSPAN31	121	115	98	127	119	125	242	230	183	203	190	174
TSPAN3	539	579	942	893	876	909	1217	1467	1044	988	1004	1066
TSPAN2	57	36	53	56	46	46	100	104	45	51	69	62
TSPAN19	9	5	1	0	3	2	8	16	2	6	12	10
TSPAN18	377	439	335	269	413	459	2723	3152	2278	2347	1499	1351
TSPAN17	344	407	689	628	580	610	261	322	259	324	437	464
TSPAN16	0	0	0	0	0	0	1	0	0	0	0	0
TSPAN15	79	101	151	152	96	94	231	223	89	76	48	66
TSPAN14	645	636	805	720	553	545	964	1141	712	733	551	517
TSPAN13	180	191	155	144	189	230	169	216	101	123	180	172
TSPAN12	163	170	231	201	197	198	195	229	256	275	352	301
TSPAN11	54	69	51	59	47	48	339	406	98	84	69	74
TSPAN10	1	3	6	7	18	9	6	5	10	10	15	16
TSPAN1	1	0	0	0	1	0	6	4	1	0	0	1
TSNAXIP1	4	6	16	19	12	16	75	99	66	79	69	83
TSNAX-DISC1	0	0	0	0	0	0	1	1	0	0	1	0
TSNAX	319	307	400	315	271	291	338	435	347	431	365	418
TSNARE1	160	191	181	150	153	145	234	296	267	291	289	277
TSN	992	1052	1365	1311	1566	1798	885	1002	928	1086	1083	1000
TSLP	6	5	15	10	3	2	10	3	9	7	7	5
TSKU	181	235	210	233	166	166	202	222	189	182	106	119
TSKS	5	4	6	7	10	4	2	2	2	0	7	6
TSIX	0	0	1	0	5	0	2	2	1	0	2	2
TSHZ3	280	281	202	203	316	346	79	104	164	197	275	242
TSHZ2	6	7	6	5	7	10	364	346	138	178	98	74
TSHZ1	21	16	13	5	39	39	178	201	55	61	76	74
TSHR	0	0	4	1	0	1	0	3	0	0	2	0
TSHB	0	0	0	0	0	0	1	0	2	0	0	0
TSGA10IP	36	46	24	38	68	84	279	275	240	229	321	347
TSGA10	60	65	73	65	72	79	109	118	58	81	111	88
TSG101	529	580	510	583	794	866	463	545	455	538	588	647
TSFM	9	10	15	14	9	7	15	17	19	23	11	10
TSEN54	320	348	543	528	459	466	224	287	451	431	613	473
TSEN34	1	0	1	0	1	0	1	0	0	2	0	0
TSEN2	272	354	330	360	545	541	287	303	337	389	451	418
TSEN15	194	233	182	146	205	244	387	463	482	505	376	351
TSC22D4	298	375	425	428	461	487	230	261	199	226	344	310
TSC22D3	196	245	149	156	182	205	529	670	658	655	244	244
TSC22D2	345	370	264	279	394	452	556	599	357	376	363	302
TSC22D1-AS1	3	9	4	7	20	14	3	9	9	23	17	10
TSC22D1	1063	1044	1294	1211	1741	1764	1672	2030	1902	2118	1871	1878
TSC2	961	1051	987	1017	840	956	1588	1941	1544	1634	1460	1421
TSC1	832	878	1013	816	1181	1281	1222	1429	1126	1293	1643	1494
TSBP1-AS1	1	0	0	0	0	0	0	0	0	0	2	0
TSACC	4	8	8	19	4	8	9	7	13	12	11	13
TRUB2	454	455	791	737	727	814	344	374	497	651	604	535
TRUB1	293	303	391	355	265	256	321	370	446	495	279	229
TRRAP	1976	2184	2529	2380	1793	1973	2235	2686	2062	2129	1636	1467
TRPV6	18	18	19	14	17	15	127	115	18	13	13	13
TRPV4	96	129	98	100	112	117	121	112	133	141	179	193
TRPV3	10	10	17	19	26	38	202	240	50	68	103	90
TRPV2	20	21	27	16	23	25	8	8	16	14	22	21
TRPV1	9	16	16	20	16	15	58	59	28	42	52	38
TRPT1	92	96	83	68	81	66	69	104	72	73	74	90
TRPS1	150	165	101	104	130	128	152	176	78	108	136	89
TRPM8	2	0	1	2	1	2	40	62	41	28	27	24
TRPM7	355	391	393	372	471	452	563	647	567	667	815	650
TRPM6	100	106	88	74	137	141	35	45	54	78	57	59
TRPM5	2	2	1	2	1	0	2	3	2	7	7	13
TRPM4	58	68	185	155	121	122	61	66	74	74	94	72
TRPM3	31	37	29	25	29	31	246	268	130	131	89	61
TRPM2	7	10	6	9	12	12	31	35	57	84	220	225
TRPC7-AS2	0	0	0	0	1	0	0	0	0	0	0	0
TRPC7	1	2	2	9	0	4	0	0	3	5	2	4
TRPC6	4	3	8	7	3	2	27	21	30	36	86	91
TRPC5OS	0	1	0	0	0	0	0	0	1	0	0	1
TRPC5	15	19	10	15	9	12	1	1	4	8	12	5
TRPC4AP	861	1016	851	761	987	1084	874	1028	939	1161	1202	1207
TRPC4	34	39	36	41	65	55	87	94	41	34	106	121
TRPC3	6	1	9	7	6	3	2	6	7	13	4	3
TRPC2	3	4	0	4	2	3	2	0	2	1	1	0
TRPC1	74	84	89	79	74	79	137	177	137	130	117	102
TRPA1	23	21	34	16	14	16	9	15	7	9	24	17
TROAP	1081	1214	1148	1053	908	1050	888	1124	808	883	898	884
TRO	1013	1178	1314	1342	1231	1297	1904	2143	1381	1534	1492	1328
TRNT1	464	549	607	583	614	726	421	512	571	615	591	490
TRNP1	80	72	102	111	136	132	46	39	84	126	129	138
TRNAU1AP	111	110	195	148	204	212	133	155	122	180	180	235
TRMU	619	708	858	772	821	797	451	500	458	478	610	632
TRMT9B	11	15	11	9	16	15	270	274	92	78	111	94
TRMT61B	265	292	374	358	351	384	157	205	234	226	227	248
TRMT61A	184	157	253	221	115	125	92	87	140	159	69	59
TRMT6	1029	1052	1292	1301	1464	1556	1130	1396	1258	1591	1174	1152
TRMT5	427	479	654	592	713	833	272	381	377	455	451	436
TRMT44	196	179	205	210	219	242	113	159	166	185	251	217
TRMT2B	88	80	97	117	128	128	80	86	92	96	67	70
TRMT2A	278	357	319	320	225	230	265	303	327	297	254	296
TRMT1P1	0	0	0	0	1	0	0	0	0	0	0	0
TRMT1L	208	220	291	302	373	387	263	300	320	370	403	357
TRMT13	277	314	344	336	607	620	463	509	554	639	762	633
TRMT12	269	340	419	352	720	797	230	282	241	295	547	436
TRMT112P2	0	0	0	0	0	0	1	0	0	0	0	0
TRMT112	1282	1364	1649	1598	1856	2082	850	987	1023	1169	1620	1714
TRMT11	301	300	254	246	368	403	283	374	279	307	349	339
TRMT10C	884	948	1067	1000	1438	1505	574	639	763	974	1116	1143
TRMT10B	54	59	96	98	120	102	91	93	103	99	119	87
TRMT10A	96	132	174	138	176	170	193	290	289	321	247	270
TRMT1	834	988	1003	889	940	1003	396	383	563	618	578	629
TRMO	59	65	135	95	116	127	149	197	185	208	114	124
[truncated: 22,807 more rows]
